# Supplementary material for: 1-(Adamantan-1-yl)-3-(4-fluoro­phen­yl)thio­urea
Source: Acta Crystallogr Sect E Struct Rep Online. 2012 Apr 25;68(Pt 5):o1523. doi: 10.1107/S1600536812017515 (PMC3344627; doi:10.1107/S1600536812017515)
Supplement: Supplementary file 1 [file e-68-o1523-sup1.cif]

##############################################################################
#                                                                            #
# This CIF contains the data in a paper accepted for publication in          #
# Acta Crystallographica Section E. It conforms to the requirements of       #
# Notes for Authors for Acta Crystallographica Section E, and has been       #
# peer reviewed under the auspices of the IUCr Commission on Journals.       #
#                                                                            #
# Full details of the Crystallographic Information File format               #
# are given in the paper "The Crystallographic Information File (CIF):       #
# a New Standard Archive File for Crystallography" by S. R. Hall, F. H.      #
# Allen and I. D. Brown [Acta Cryst. (1991), A47, 655-685].                  #
#                                                                            #
# The current version of the core CIF dictionary is obtainable from          #
# ftp://ftp.iucr.org/pub/cif_core.dic.                                       #
#                                                                            #
# Software is freely available for graphical display of the structure(s)     #
# in this CIF. For information consult the CIF software page                 #
# http://www.iucr.org/resources/cif/software.                                #
#                                                                            #
# This file may be used for bona fide research purposes within the           #
# scientific community so long as proper attribution is given to the journal # 
# article from which it was obtained.                                        #
#                                                                            #
##############################################################################
data_I
_audit_creation_method     SHELXL-97
_chemical_name_systematic
;
1-(Adamantan-1-yl)-3-(4-fluorophenyl)thiourea
;
_chemical_name_common     ?
_chemical_formula_moiety     'C17 H21 F N2 S'
_chemical_formula_sum     'C17 H21 F N2 S'
_chemical_formula_iupac     'C17 H21 F N2 S'
_chemical_formula_weight     304.42
_chemical_melting_point     ?
_symmetry_cell_setting     triclinic
_symmetry_space_group_name_H-M     'P -1'
_symmetry_space_group_name_Hall     '-P 1'
loop_
    _symmetry_equiv_pos_as_xyz
    'x, y, z'
    '-x, -y, -z'
_cell_length_a     6.4274(5)
_cell_length_b     11.4727(9)
_cell_length_c     11.5870(9)
_cell_angle_alpha     113.510(6)
_cell_angle_beta     94.721(6)
_cell_angle_gamma     94.837(6)
_cell_volume     774.39(10)
_cell_formula_units_Z     2
_cell_measurement_reflns_used     14319
_cell_measurement_theta_min     3.21
_cell_measurement_theta_max     27.91
_cell_measurement_temperature     296(2)
_exptl_crystal_description     'prism'
_exptl_crystal_colour     'colourless'
_exptl_crystal_size_max     0.80
_exptl_crystal_size_mid     0.35
_exptl_crystal_size_min     0.11
_exptl_crystal_density_diffrn     1.306
_exptl_crystal_density_meas     ?
_exptl_crystal_density_method     'not measured'
_exptl_crystal_F_000     324
_exptl_absorpt_coefficient_mu     0.215
_exptl_absorpt_correction_type     integration
_exptl_absorpt_process_details     '(X-RED32; Stoe & Cie, 2002)'
_exptl_absorpt_correction_T_min     0.8470
_exptl_absorpt_correction_T_max     0.9768
_exptl_special_details     ?
_diffrn_ambient_temperature     296(2)
_diffrn_radiation_type     MoK\a
_diffrn_radiation_wavelength     0.71073
_diffrn_radiation_source     'fine-focus sealed tube'
_diffrn_radiation_monochromator     graphite
_diffrn_measurement_device_type     'Stoe IPDS 2'
_diffrn_measurement_method     'rotation method'
_diffrn_detector_area_resol_mean     ?
_diffrn_reflns_number     11154
_diffrn_reflns_av_R_equivalents     0.0775
_diffrn_reflns_av_sigmaI/netI     0.0543
_diffrn_reflns_theta_min     3.21
_diffrn_reflns_theta_max     26.00
_diffrn_reflns_theta_full     26.00
_diffrn_measured_fraction_theta_max     0.999
_diffrn_measured_fraction_theta_full     0.999
_diffrn_reflns_limit_h_min     -7
_diffrn_reflns_limit_h_max     7
_diffrn_reflns_limit_k_min     -14
_diffrn_reflns_limit_k_max     14
_diffrn_reflns_limit_l_min     -14
_diffrn_reflns_limit_l_max     14
_diffrn_standards_number     ?
_diffrn_standards_interval_count     ?
_diffrn_standards_interval_time     ?
_diffrn_standards_decay_%     ?
_refine_special_details
;
Refinement of <i>F</i>^2^ against ALL reflections. The weighted <i>R</i>-factor
<i>wR</i> and goodness of fit <i>S</i> are based on <i>F</i>^2^, conventional
<i>R</i>-factors <i>R</i> are based on <i>F</i>, with <i>F</i> set to zero for
negative <i>F</i>^2^. The threshold expression of <i>F</i>^2^ >
\s(<i>F</i>^2^) is used only for calculating <i>R</i>-factors(gt) <i>etc</i>.
and is not relevant to the choice of reflections for refinement.
<i>R</i>-factors based on <i>F</i>^2^ are statistically about twice as large
as those based on <i>F</i>, and <i>R</i>- factors based on ALL data will be
even larger.
;
_reflns_number_total     3048
_reflns_number_gt     2224
_reflns_threshold_expression     I>2sigma(I)
_refine_ls_structure_factor_coef     Fsqd
_refine_ls_matrix_type     full
_refine_ls_R_factor_all     0.0723
_refine_ls_R_factor_gt     0.0477
_refine_ls_wR_factor_gt     0.1084
_refine_ls_wR_factor_ref     0.1177
_refine_ls_goodness_of_fit_ref     1.014
_refine_ls_restrained_S_all     1.014
_refine_ls_number_reflns     3048
_refine_ls_number_parameters     190
_refine_ls_number_restraints     0
_refine_ls_hydrogen_treatment     constr
_refine_ls_weighting_scheme     calc
_refine_ls_weighting_details
         'calc w=1/[\s^2^(Fo^2^)+(0.0575P)^2^+0.0575P] where P=(Fo^2^+2Fc^2^)/3'
_atom_sites_solution_hydrogens     geom
_atom_sites_solution_primary     direct
_atom_sites_solution_secondary     difmap
_refine_ls_shift/su_max     0.001
_refine_ls_shift/su_mean     0.000
_refine_diff_density_max     0.221
_refine_diff_density_min     -0.209
_refine_ls_extinction_method     none
_refine_ls_extinction_coef     ?
loop_
    _atom_type_symbol
    _atom_type_description
    _atom_type_scat_dispersion_real
    _atom_type_scat_dispersion_imag
    _atom_type_scat_source
    'C' 'C' 0.0033 0.0016
                         'International Tables Vol C Tables 4.2.6.8 and 6.1.1.4'
    'H' 'H' 0.0000 0.0000
                         'International Tables Vol C Tables 4.2.6.8 and 6.1.1.4'
    'N' 'N' 0.0061 0.0033
                         'International Tables Vol C Tables 4.2.6.8 and 6.1.1.4'
    'F' 'F' 0.0171 0.0103
                         'International Tables Vol C Tables 4.2.6.8 and 6.1.1.4'
    'S' 'S' 0.1246 0.1234
                         'International Tables Vol C Tables 4.2.6.8 and 6.1.1.4'
_computing_data_collection     'X-AREA (Stoe & Cie, 2002)'
_computing_cell_refinement     'X-AREA (Stoe & Cie, 2002)'
_computing_data_reduction     'X-RED32 (Stoe & Cie, 2002)'
_computing_structure_solution     'SHELXS97 (Sheldrick, 2008)'
_computing_structure_refinement     'SHELXL97 (Sheldrick, 2008)'
_computing_molecular_graphics     'ORTEP-3 for Windows (Farrugia, 1997)'
_computing_publication_material
                                'WinGX (Farrugia, 1999) and PLATON (Spek, 2009)'
loop_
    _atom_site_type_symbol
    _atom_site_label
    _atom_site_fract_x
    _atom_site_fract_y
    _atom_site_fract_z
    _atom_site_U_iso_or_equiv
    _atom_site_adp_type
    _atom_site_calc_flag
    _atom_site_refinement_flags
    _atom_site_occupancy
    _atom_site_symmetry_multiplicity
    _atom_site_disorder_assembly
    _atom_site_disorder_group
    C C1 0.3269(3) 0.96011(19) 0.2888(2) 0.0449(5) Uani d . 1 1 . .
    C C2 0.4940(4) 1.0491(2) 0.3639(2) 0.0522(6) Uani d . 1 1 . .
    H H2 0.4918 1.0899 0.4510 0.063 Uiso calc R 1 1 . .
    C C3 0.6639(4) 1.0781(2) 0.3108(3) 0.0603(6) Uani d . 1 1 . .
    H H3 0.7754 1.1393 0.3608 0.072 Uiso calc R 1 1 . .
    C C4 0.6651(4) 1.0152(2) 0.1836(3) 0.0579(6) Uani d . 1 1 . .
    C C5 0.5006(4) 0.9293(2) 0.1057(2) 0.0587(6) Uani d . 1 1 . .
    H H5 0.5045 0.8894 0.0186 0.070 Uiso calc R 1 1 . .
    C C6 0.3282(4) 0.9030(2) 0.1589(2) 0.0538(6) Uani d . 1 1 . .
    H H6 0.2125 0.8467 0.1073 0.065 Uiso calc R 1 1 . .
    C C7 0.0960(3) 0.80999(19) 0.3412(2) 0.0434(5) Uani d . 1 1 . .
    C C8 0.2048(3) 0.58337(18) 0.25944(19) 0.0371(4) Uani d . 1 1 . .
    C C9 -0.0095(3) 0.50477(19) 0.1946(2) 0.0414(5) Uani d . 1 1 . .
    H H9A -0.0449 0.5111 0.1145 0.050 Uiso calc R 1 1 . .
    H H9B -0.1178 0.5382 0.2481 0.050 Uiso calc R 1 1 . .
    C C10 0.0005(3) 0.3639(2) 0.1715(2) 0.0484(6) Uani d . 1 1 . .
    H H10 -0.1371 0.3139 0.1315 0.058 Uiso calc R 1 1 . .
    C C11 0.0577(4) 0.3544(2) 0.2966(3) 0.0555(6) Uani d . 1 1 . .
    H H11A 0.0617 0.2654 0.2821 0.067 Uiso calc R 1 1 . .
    H H11B -0.0482 0.3873 0.3521 0.067 Uiso calc R 1 1 . .
    C C12 0.2722(4) 0.4314(2) 0.3594(3) 0.0553(6) Uani d . 1 1 . .
    H H12 0.3091 0.4242 0.4398 0.066 Uiso calc R 1 1 . .
    C C13 0.2620(3) 0.5721(2) 0.3845(2) 0.0479(5) Uani d . 1 1 . .
    H H13A 0.1572 0.6054 0.4407 0.057 Uiso calc R 1 1 . .
    H H13B 0.3972 0.6221 0.4255 0.057 Uiso calc R 1 1 . .
    C C14 0.3707(3) 0.5295(2) 0.1712(2) 0.0467(5) Uani d . 1 1 . .
    H H14A 0.3351 0.5364 0.0914 0.056 Uiso calc R 1 1 . .
    H H14B 0.5073 0.5789 0.2097 0.056 Uiso calc R 1 1 . .
    C C15 0.3806(3) 0.3894(2) 0.1469(2) 0.0524(6) Uani d . 1 1 . .
    H H15 0.4880 0.3562 0.0912 0.063 Uiso calc R 1 1 . .
    C C16 0.1668(3) 0.3114(2) 0.0831(3) 0.0565(6) Uani d . 1 1 . .
    H H16A 0.1725 0.2219 0.0662 0.068 Uiso calc R 1 1 . .
    H H16B 0.1305 0.3176 0.0030 0.068 Uiso calc R 1 1 . .
    C C17 0.4373(3) 0.3789(2) 0.2715(3) 0.0630(7) Uani d . 1 1 . .
    H H17A 0.5744 0.4269 0.3112 0.076 Uiso calc R 1 1 . .
    H H17B 0.4443 0.2899 0.2563 0.076 Uiso calc R 1 1 . .
    N N1 0.1550(3) 0.92729(17) 0.34457(19) 0.0536(5) Uani d . 1 1 . .
    H H1 0.0822 0.9873 0.3838 0.064 Uiso calc R 1 1 . .
    N N2 0.2119(3) 0.71831(16) 0.27757(18) 0.0471(5) Uani d . 1 1 . .
    H H2A 0.3069 0.7428 0.2410 0.057 Uiso calc R 1 1 . .
    F F1 0.8343(3) 1.04002(17) 0.12965(18) 0.0899(6) Uani d . 1 1 . .
    S S1 -0.10933(9) 0.78832(5) 0.41551(6) 0.0557(2) Uani d . 1 1 . .
loop_
    _atom_site_aniso_label
    _atom_site_aniso_U_11
    _atom_site_aniso_U_22
    _atom_site_aniso_U_33
    _atom_site_aniso_U_12
    _atom_site_aniso_U_13
    _atom_site_aniso_U_23
    C1 0.0514(11) 0.0311(10) 0.0520(14) 0.0071(8) 0.0101(10) 0.0159(9)
    C2 0.0629(13) 0.0420(12) 0.0466(13) 0.0011(10) 0.0050(11) 0.0140(10)
    C3 0.0571(13) 0.0512(14) 0.0647(17) -0.0051(11) 0.0007(12) 0.0191(12)
    C4 0.0603(14) 0.0453(12) 0.0703(17) 0.0038(10) 0.0204(12) 0.0244(12)
    C5 0.0801(16) 0.0432(12) 0.0509(15) 0.0033(11) 0.0193(13) 0.0159(11)
    C6 0.0588(13) 0.0428(12) 0.0504(14) -0.0041(10) 0.0040(11) 0.0119(11)
    C7 0.0427(10) 0.0373(11) 0.0453(13) 0.0058(8) 0.0080(9) 0.0110(9)
    C8 0.0326(9) 0.0344(10) 0.0412(12) 0.0041(7) 0.0065(8) 0.0121(8)
    C9 0.0341(9) 0.0443(11) 0.0417(12) 0.0075(8) 0.0021(8) 0.0134(9)
    C10 0.0326(10) 0.0395(11) 0.0594(15) -0.0005(8) 0.0024(9) 0.0076(10)
    C11 0.0512(12) 0.0471(12) 0.0744(17) 0.0048(10) 0.0152(12) 0.0302(12)
    C12 0.0545(13) 0.0573(14) 0.0604(15) 0.0069(10) -0.0038(11) 0.0328(12)
    C13 0.0424(11) 0.0506(13) 0.0446(13) 0.0009(9) -0.0025(10) 0.0157(10)
    C14 0.0389(10) 0.0433(11) 0.0569(14) 0.0084(8) 0.0149(10) 0.0171(10)
    C15 0.0395(11) 0.0414(11) 0.0711(17) 0.0119(9) 0.0176(11) 0.0144(11)
    C16 0.0519(12) 0.0405(12) 0.0624(16) 0.0068(10) 0.0092(11) 0.0051(11)
    C17 0.0415(12) 0.0531(14) 0.098(2) 0.0128(10) 0.0018(13) 0.0353(14)
    N1 0.0594(11) 0.0350(9) 0.0655(13) 0.0110(8) 0.0234(10) 0.0158(9)
    N2 0.0465(9) 0.0376(9) 0.0614(12) 0.0091(7) 0.0235(9) 0.0207(9)
    F1 0.0811(10) 0.0808(11) 0.1042(14) -0.0079(8) 0.0415(10) 0.0320(10)
    S1 0.0505(3) 0.0416(3) 0.0672(4) 0.0066(2) 0.0261(3) 0.0106(3)
_geom_special_details
;
All e.s.d.'s (except the e.s.d. in the dihedral angle between two l.s. planes)
are estimated using the full covariance matrix. The cell e.s.d.'s are taken
into account individually in the estimation of e.s.d.'s in distances, angles
and torsion angles; correlations between e.s.d.'s in cell parameters are only
used when they are defined by crystal symmetry. An approximate (isotropic)
treatment of cell e.s.d.'s is used for estimating e.s.d.'s involving l.s.
planes.
;
loop_
    _geom_bond_atom_site_label_1
    _geom_bond_atom_site_label_2
    _geom_bond_site_symmetry_2
    _geom_bond_distance
    _geom_bond_publ_flag
    C1 C2 . 1.381(3) ?
    C1 C6 . 1.383(3) ?
    C1 N1 . 1.421(3) ?
    C2 C3 . 1.376(3) ?
    C2 H2 . 0.9300 ?
    C3 C4 . 1.359(4) ?
    C3 H3 . 0.9300 ?
    C4 F1 . 1.362(3) ?
    C4 C5 . 1.364(4) ?
    C5 C6 . 1.380(3) ?
    C5 H5 . 0.9300 ?
    C6 H6 . 0.9300 ?
    C7 N2 . 1.345(2) ?
    C7 N1 . 1.351(3) ?
    C7 S1 . 1.687(2) ?
    C8 N2 . 1.473(2) ?
    C8 C13 . 1.524(3) ?
    C8 C14 . 1.533(3) ?
    C8 C9 . 1.535(3) ?
    C9 C10 . 1.537(3) ?
    C9 H9A . 0.9700 ?
    C9 H9B . 0.9700 ?
    C10 C11 . 1.514(4) ?
    C10 C16 . 1.533(3) ?
    C10 H10 . 0.9800 ?
    C11 C12 . 1.526(3) ?
    C11 H11A . 0.9700 ?
    C11 H11B . 0.9700 ?
    C12 C17 . 1.524(3) ?
    C12 C13 . 1.530(3) ?
    C12 H12 . 0.9800 ?
    C13 H13A . 0.9700 ?
    C13 H13B . 0.9700 ?
    C14 C15 . 1.526(3) ?
    C14 H14A . 0.9700 ?
    C14 H14B . 0.9700 ?
    C15 C17 . 1.514(4) ?
    C15 C16 . 1.527(3) ?
    C15 H15 . 0.9800 ?
    C16 H16A . 0.9700 ?
    C16 H16B . 0.9700 ?
    C17 H17A . 0.9700 ?
    C17 H17B . 0.9700 ?
    N1 H1 . 0.8600 ?
    N2 H2A . 0.8600 ?
loop_
    _geom_angle_atom_site_label_1
    _geom_angle_atom_site_label_2
    _geom_angle_atom_site_label_3
    _geom_angle_site_symmetry_1
    _geom_angle_site_symmetry_3
    _geom_angle
    _geom_angle_publ_flag
    C2 C1 C6 . . 119.4(2) ?
    C2 C1 N1 . . 120.3(2) ?
    C6 C1 N1 . . 120.3(2) ?
    C3 C2 C1 . . 120.5(2) ?
    C3 C2 H2 . . 119.7 ?
    C1 C2 H2 . . 119.7 ?
    C4 C3 C2 . . 118.5(2) ?
    C4 C3 H3 . . 120.7 ?
    C2 C3 H3 . . 120.7 ?
    C3 C4 F1 . . 119.4(2) ?
    C3 C4 C5 . . 122.7(2) ?
    F1 C4 C5 . . 117.8(2) ?
    C4 C5 C6 . . 118.5(2) ?
    C4 C5 H5 . . 120.7 ?
    C6 C5 H5 . . 120.7 ?
    C5 C6 C1 . . 120.2(2) ?
    C5 C6 H6 . . 119.9 ?
    C1 C6 H6 . . 119.9 ?
    N2 C7 N1 . . 115.40(17) ?
    N2 C7 S1 . . 125.04(16) ?
    N1 C7 S1 . . 119.56(14) ?
    N2 C8 C13 . . 111.51(17) ?
    N2 C8 C14 . . 105.19(16) ?
    C13 C8 C14 . . 109.26(17) ?
    N2 C8 C9 . . 112.54(16) ?
    C13 C8 C9 . . 109.88(16) ?
    C14 C8 C9 . . 108.27(16) ?
    C8 C9 C10 . . 109.31(16) ?
    C8 C9 H9A . . 109.8 ?
    C10 C9 H9A . . 109.8 ?
    C8 C9 H9B . . 109.8 ?
    C10 C9 H9B . . 109.8 ?
    H9A C9 H9B . . 108.3 ?
    C11 C10 C16 . . 109.86(19) ?
    C11 C10 C9 . . 109.71(18) ?
    C16 C10 C9 . . 109.11(19) ?
    C11 C10 H10 . . 109.4 ?
    C16 C10 H10 . . 109.4 ?
    C9 C10 H10 . . 109.4 ?
    C10 C11 C12 . . 109.87(19) ?
    C10 C11 H11A . . 109.7 ?
    C12 C11 H11A . . 109.7 ?
    C10 C11 H11B . . 109.7 ?
    C12 C11 H11B . . 109.7 ?
    H11A C11 H11B . . 108.2 ?
    C17 C12 C11 . . 109.3(2) ?
    C17 C12 C13 . . 109.9(2) ?
    C11 C12 C13 . . 109.09(18) ?
    C17 C12 H12 . . 109.5 ?
    C11 C12 H12 . . 109.5 ?
    C13 C12 H12 . . 109.5 ?
    C8 C13 C12 . . 109.58(18) ?
    C8 C13 H13A . . 109.8 ?
    C12 C13 H13A . . 109.8 ?
    C8 C13 H13B . . 109.8 ?
    C12 C13 H13B . . 109.8 ?
    H13A C13 H13B . . 108.2 ?
    C15 C14 C8 . . 110.05(17) ?
    C15 C14 H14A . . 109.7 ?
    C8 C14 H14A . . 109.7 ?
    C15 C14 H14B . . 109.7 ?
    C8 C14 H14B . . 109.7 ?
    H14A C14 H14B . . 108.2 ?
    C17 C15 C14 . . 109.59(19) ?
    C17 C15 C16 . . 109.8(2) ?
    C14 C15 C16 . . 109.42(18) ?
    C17 C15 H15 . . 109.3 ?
    C14 C15 H15 . . 109.3 ?
    C16 C15 H15 . . 109.3 ?
    C15 C16 C10 . . 108.83(18) ?
    C15 C16 H16A . . 109.9 ?
    C10 C16 H16A . . 109.9 ?
    C15 C16 H16B . . 109.9 ?
    C10 C16 H16B . . 109.9 ?
    H16A C16 H16B . . 108.3 ?
    C15 C17 C12 . . 109.70(18) ?
    C15 C17 H17A . . 109.7 ?
    C12 C17 H17A . . 109.7 ?
    C15 C17 H17B . . 109.7 ?
    C12 C17 H17B . . 109.7 ?
    H17A C17 H17B . . 108.2 ?
    C7 N1 C1 . . 125.69(17) ?
    C7 N1 H1 . . 117.2 ?
    C1 N1 H1 . . 117.2 ?
    C7 N2 C8 . . 131.37(17) ?
    C7 N2 H2A . . 114.3 ?
    C8 N2 H2A . . 114.3 ?
loop_
    _geom_torsion_atom_site_label_1
    _geom_torsion_atom_site_label_2
    _geom_torsion_atom_site_label_3
    _geom_torsion_atom_site_label_4
    _geom_torsion_site_symmetry_1
    _geom_torsion_site_symmetry_2
    _geom_torsion_site_symmetry_3
    _geom_torsion_site_symmetry_4
    _geom_torsion
    _geom_torsion_publ_flag
    C6 C1 C2 C3 . . . . -2.1(3) ?
    N1 C1 C2 C3 . . . . 177.9(2) ?
    C1 C2 C3 C4 . . . . -1.4(4) ?
    C2 C3 C4 F1 . . . . -178.3(2) ?
    C2 C3 C4 C5 . . . . 3.3(4) ?
    C3 C4 C5 C6 . . . . -1.6(4) ?
    F1 C4 C5 C6 . . . . 179.9(2) ?
    C4 C5 C6 C1 . . . . -1.9(4) ?
    C2 C1 C6 C5 . . . . 3.7(3) ?
    N1 C1 C6 C5 . . . . -176.2(2) ?
    N2 C8 C9 C10 . . . . 176.37(17) ?
    C13 C8 C9 C10 . . . . -58.7(2) ?
    C14 C8 C9 C10 . . . . 60.5(2) ?
    C8 C9 C10 C11 . . . . 59.0(2) ?
    C8 C9 C10 C16 . . . . -61.4(2) ?
    C16 C10 C11 C12 . . . . 59.6(2) ?
    C9 C10 C11 C12 . . . . -60.3(2) ?
    C10 C11 C12 C17 . . . . -59.4(2) ?
    C10 C11 C12 C13 . . . . 60.7(2) ?
    N2 C8 C13 C12 . . . . -174.86(16) ?
    C14 C8 C13 C12 . . . . -59.0(2) ?
    C9 C8 C13 C12 . . . . 59.6(2) ?
    C17 C12 C13 C8 . . . . 59.6(2) ?
    C11 C12 C13 C8 . . . . -60.2(2) ?
    N2 C8 C14 C15 . . . . 179.09(18) ?
    C13 C8 C14 C15 . . . . 59.3(2) ?
    C9 C8 C14 C15 . . . . -60.4(2) ?
    C8 C14 C15 C17 . . . . -59.6(2) ?
    C8 C14 C15 C16 . . . . 60.8(3) ?
    C17 C15 C16 C10 . . . . 59.9(2) ?
    C14 C15 C16 C10 . . . . -60.4(3) ?
    C11 C10 C16 C15 . . . . -59.5(3) ?
    C9 C10 C16 C15 . . . . 60.9(3) ?
    C14 C15 C17 C12 . . . . 59.6(2) ?
    C16 C15 C17 C12 . . . . -60.6(2) ?
    C11 C12 C17 C15 . . . . 59.8(3) ?
    C13 C12 C17 C15 . . . . -59.8(3) ?
    N2 C7 N1 C1 . . . . -0.8(3) ?
    S1 C7 N1 C1 . . . . 178.58(18) ?
    C2 C1 N1 C7 . . . . -117.2(3) ?
    C6 C1 N1 C7 . . . . 62.7(3) ?
    N1 C7 N2 C8 . . . . 176.0(2) ?
    S1 C7 N2 C8 . . . . -3.4(4) ?
    C13 C8 N2 C7 . . . . -64.7(3) ?
    C14 C8 N2 C7 . . . . 177.0(2) ?
    C9 C8 N2 C7 . . . . 59.3(3) ?
loop_
    _geom_hbond_atom_site_label_D
    _geom_hbond_atom_site_label_H
    _geom_hbond_atom_site_label_A
    _geom_hbond_site_symmetry_A
    _geom_hbond_distance_DH
    _geom_hbond_distance_HA
    _geom_hbond_distance_DA
    _geom_hbond_angle_DHA
    N1 H1 S1 2_576 0.86 2.67 3.3939(19) 142.3
_iucr_refine_instructions_details
;
TITL TEST STRUCTURE D:\DATA\NECMI48_DENE\NECMI48
CELL  0.71073   6.4274  11.4727  11.5870  113.510   94.721   94.837
ZERR     2.00   0.0005   0.0009   0.0009    0.006    0.006    0.006
LATT   1
SFAC  C    H    N    F    S
UNIT  34   42   4    2    2
MERG   2
OMIT    -4.00  52.00
eqiv $1 -x, -y+2, -z+1
htab n1 s1_$1
FMAP   2
PLAN    3
SIZE     0.11   0.35   0.80
ACTA
BOND
BOND   $H
CONF
MPLA C1 C2 C3 C4 C5 C6
MPLA C1 C2 C3 C4 C5 C6 F1
MPLA N2 C7 N1 S1
L.S.   5
TEMP    23.00
WGHT    0.057500    0.057500
FVAR       1.06058
C1    1    0.326867    0.960108    0.288848    11.00000    0.05143    0.03112 =
         0.05198    0.01592    0.01013    0.00708
C2    1    0.494020    1.049136    0.363909    11.00000    0.06285    0.04195 =
         0.04656    0.01400    0.00498    0.00112
AFIX  43
H2    2    0.491794    1.089856    0.451038    11.00000   -1.20000
AFIX   0
C3    1    0.663926    1.078084    0.310776    11.00000    0.05711    0.05122 =
         0.06468    0.01914    0.00070   -0.00505
AFIX  43
H3    2    0.775436    1.139299    0.360811    11.00000   -1.20000
AFIX   0
C4    1    0.665138    1.015224    0.183550    11.00000    0.06031    0.04532 =
         0.07032    0.02438    0.02035    0.00379
C5    1    0.500590    0.929324    0.105656    11.00000    0.08007    0.04320 =
         0.05092    0.01593    0.01930    0.00332
AFIX  43
H5    2    0.504533    0.889397    0.018631    11.00000   -1.20000
AFIX   0
C6    1    0.328177    0.903024    0.158917    11.00000    0.05877    0.04278 =
         0.05043    0.01191    0.00397   -0.00414
AFIX  43
H6    2    0.212548    0.846749    0.107272    11.00000   -1.20000
AFIX   0
C7    1    0.095969    0.809986    0.341207    11.00000    0.04266    0.03729 =
         0.04531    0.01100    0.00805    0.00580
C8    1    0.204832    0.583371    0.259441    11.00000    0.03264    0.03443 =
         0.04121    0.01213    0.00651    0.00414
C9    1   -0.009548    0.504774    0.194618    11.00000    0.03413    0.04427 =
         0.04171    0.01335    0.00209    0.00748
AFIX  23
H9A   2   -0.044929    0.511121    0.114495    11.00000   -1.20000
H9B   2   -0.117813    0.538157    0.248051    11.00000   -1.20000
AFIX   0
C10   1    0.000487    0.363931    0.171462    11.00000    0.03264    0.03946 =
         0.05945    0.00756    0.00237   -0.00048
AFIX  13
H10   2   -0.137096    0.313941    0.131531    11.00000   -1.20000
AFIX   0
C11   1    0.057667    0.354426    0.296570    11.00000    0.05123    0.04713 =
         0.07440    0.03016    0.01524    0.00482
AFIX  23
H11A  2    0.061667    0.265378    0.282088    11.00000   -1.20000
H11B  2   -0.048198    0.387309    0.352091    11.00000   -1.20000
AFIX   0
C12   1    0.272209    0.431385    0.359372    11.00000    0.05455    0.05733 =
         0.06040    0.03278   -0.00381    0.00694
AFIX  13
H12   2    0.309062    0.424203    0.439837    11.00000   -1.20000
AFIX   0
C13   1    0.261995    0.572065    0.384494    11.00000    0.04236    0.05061 =
         0.04463    0.01572   -0.00250    0.00091
AFIX  23
H13A  2    0.157166    0.605431    0.440655    11.00000   -1.20000
H13B  2    0.397239    0.622080    0.425472    11.00000   -1.20000
AFIX   0
C14   1    0.370721    0.529488    0.171203    11.00000    0.03887    0.04334 =
         0.05685    0.01711    0.01487    0.00837
AFIX  23
H14A  2    0.335119    0.536359    0.091357    11.00000   -1.20000
H14B  2    0.507296    0.578915    0.209700    11.00000   -1.20000
AFIX   0
C15   1    0.380615    0.389350    0.146943    11.00000    0.03950    0.04145 =
         0.07105    0.01438    0.01764    0.01189
AFIX  13
H15   2    0.487990    0.356172    0.091160    11.00000   -1.20000
AFIX   0
C16   1    0.166849    0.311376    0.083124    11.00000    0.05186    0.04051 =
         0.06238    0.00507    0.00922    0.00685
AFIX  23
H16A  2    0.172478    0.221876    0.066206    11.00000   -1.20000
H16B  2    0.130505    0.317591    0.003028    11.00000   -1.20000
AFIX   0
C17   1    0.437346    0.378850    0.271547    11.00000    0.04153    0.05311 =
         0.09845    0.03530    0.00179    0.01280
AFIX  23
H17A  2    0.574436    0.426935    0.311176    11.00000   -1.20000
H17B  2    0.444348    0.289852    0.256295    11.00000   -1.20000
AFIX   0
N1    3    0.154986    0.927293    0.344570    11.00000    0.05942    0.03503 =
         0.06548    0.01578    0.02340    0.01105
AFIX  43
H1    2    0.082202    0.987322    0.383850    11.00000   -1.20000
AFIX   0
N2    3    0.211875    0.718309    0.277569    11.00000    0.04647    0.03755 =
         0.06143    0.02068    0.02351    0.00913
AFIX  43
H2A   2    0.306862    0.742783    0.241007    11.00000   -1.20000
AFIX   0
F1    4    0.834269    1.040016    0.129654    11.00000    0.08107    0.08079 =
         0.10422    0.03205    0.04152   -0.00785
S1    5   -0.109332    0.788323    0.415510    11.00000    0.05053    0.04157 =
         0.06722    0.01061    0.02607    0.00659
HKLF    4
REM  TEST STRUCTURE D:\DATA\NECMI48_DENE\NECMI48
REM R1 =  0.0477 for   2224 Fo > 4sig(Fo)  and  0.0723 for all   3048 data
REM    190 parameters refined using      0 restraints
END
WGHT      0.0582      0.0547
REM Highest difference peak  0.221,  deepest hole -0.209,  1-sigma level  0.041
Q1    1  -0.1342  0.8828  0.4618  11.00000  0.05    0.22
Q2    1   0.1543  0.9916  0.4300  11.00000  0.05    0.21
Q3    1  -0.1125  0.6940  0.3817  11.00000  0.05    0.19
;
data_global
_journal_date_recd_electronic     2012-04-11
_journal_date_accepted     2012-04-19
_journal_name_full     'Acta Crystallographica, Section E'
_journal_year     2012
_journal_volume     68
_journal_issue      5
_journal_page_first     o1523
_journal_page_last     o1523
_journal_paper_category     QO
_journal_paper_doi     10.1107/S1600536812017515
_journal_coeditor_code     CV5285
_publ_contact_author_name     'G\"une\,s Demirta\,s'
_publ_contact_author_address
;
Ondokuz May\is University
Arts and Sciences Faculty
Department of Physics
55139 Samsun
Turkey
;
_publ_contact_author_email     'gunesd@omu.edu.tr'
_publ_contact_author_fax     ?
_publ_contact_author_phone     ?
_publ_section_title
;
1-(Adamantan-1-yl)-3-(4-fluorophenyl)thiourea
;
loop_
    _publ_author_name
    _publ_author_footnote
    _publ_author_address
    'Demirta\,s, G\"une\,s' ?
;
Ondokuz May\?is University
Arts and Sciences Faculty
Department of Physics
55139 Samsun
Turkey
;
    'Dege, Necmi' .
;
Ondokuz May\?is University
Arts and Sciences Faculty
Department of Physics
55139 Samsun
Turkey
;
    'Al-Shehri, Mona M.' .
;
Department of Pharmaceutical Chemistry
College of Pharmacy
King Saud University
11451 Riyadh
Saudi Arabia
;
    'El-Emam, Ali A.' .
;
Department of Pharmaceutical Chemistry
College of Pharmacy
King Saud University
11451 Riyadh
Saudi Arabia
;
    'El-Brollosy, Nasser R.' .
;
Department of Pharmaceutical Chemistry
College of Pharmacy
King Saud University
11451 Riyadh
Saudi Arabia
;
    'B\"uy\"ukg\"ung\"or, Orhan' .
;
Ondokuz May\?is University
Arts and Sciences Faculty
Department of Physics
55139 Samsun
Turkey
;
