# Supplementary material for: 1-(Adamantan-1-yl)-3-(4-fluoro­phen­yl)thio­urea
Source: Acta Crystallogr Sect E Struct Rep Online. 2012 Apr 25;68(Pt 5):o1523. doi: 10.1107/S1600536812017515 (PMC3344627; doi:10.1107/S1600536812017515)
Supplement: Supplementary file 2 [file e-68-o1523-Isup2.hkl]

#
# h,k,l, Fc-squared, Fo-squared, sigma(Fo-squared) and status flag
#
data_I
_shelx_title ' TEST STRUCTURE D:\DATA\NECMI48_DENE\NECMI48'
_shelx_refln_list_code          4
_shelx_F_calc_maximum       91.01
_exptl_crystal_F_000       324.00
_reflns_d_resolution_high  0.8107
 
loop_
 _symmetry_equiv_pos_as_xyz
 'x, y, z'
 '-x, -y, -z'
 
_cell_length_a     6.4274
_cell_length_b    11.4727
_cell_length_c    11.5870
_cell_angle_alpha 113.510
_cell_angle_beta   94.721
_cell_angle_gamma  94.837
 
_shelx_F_squared_multiplier     1.000
 
loop_
 _refln_index_h
 _refln_index_k
 _refln_index_l
 _refln_F_squared_calc
 _refln_F_squared_meas
 _refln_F_squared_sigma
 _refln_observed_status
   1   0   0      370.60      442.16      6.55 o
   2   0   0       36.79       37.14      3.13 o
   3   0   0       78.49       89.59      2.74 o
   4   0   0      104.87      122.68      2.60 o
   5   0   0       18.21       20.04      2.76 o
   6   0   0       36.00       36.56      2.42 o
   7   0   0        0.96        1.46      2.22 o
  -7   1   0       36.11       34.51      2.94 o
  -6   1   0        1.64        1.90      2.60 o
  -5   1   0      260.01      248.21      5.04 o
  -4   1   0      118.91      134.83      2.56 o
  -3   1   0       48.20       51.98      2.50 o
  -2   1   0       36.73       34.04      2.59 o
  -1   1   0     1032.71     1178.78      9.78 o
   1   1   0       89.50      109.33      4.85 o
   2   1   0      434.75      501.88      5.22 o
   3   1   0     1942.44     2074.01     12.94 o
   4   1   0      285.16      317.03      3.62 o
   5   1   0      292.22      298.97      2.91 o
   6   1   0      163.07      157.55      3.48 o
   7   1   0        0.64        1.61      2.42 o
  -7   2   0       15.05       13.89      2.46 o
  -6   2   0      125.71      131.16      3.57 o
  -5   2   0       96.71       92.62      2.13 o
  -4   2   0       39.97       36.53      2.27 o
  -3   2   0       69.15       74.56      2.43 o
  -2   2   0       39.89       40.82      3.00 o
  -1   2   0     6501.44     7135.82    102.79 o
   0   2   0     2435.04     2451.42    173.53 o
   1   2   0      172.29      187.18      5.44 o
   2   2   0      345.56      397.27      4.90 o
   3   2   0      752.79      858.09      6.63 o
   4   2   0      175.28      182.93      2.71 o
   5   2   0        0.63        2.22      2.02 o
   6   2   0       92.43       79.70      3.67 o
   7   2   0       14.99       17.97      2.95 o
  -7   3   0        0.69        2.73      1.98 o
  -6   3   0      104.50      109.70      2.57 o
  -5   3   0      421.63      399.61      9.84 o
  -4   3   0        3.91        3.44      1.96 o
  -3   3   0      108.00      124.95      4.02 o
  -2   3   0      502.36      523.88      7.41 o
  -1   3   0     3648.31     3912.69     37.36 o
   0   3   0      723.50      729.34     50.92 o
   1   3   0      722.76      661.64     25.52 o
   2   3   0      181.12      163.97      5.90 o
   3   3   0        3.77        5.61      1.96 o
   4   3   0       78.24       73.17      3.31 o
   5   3   0       22.54       20.31      2.59 o
   6   3   0       13.51       11.32      2.27 o
   7   3   0        0.12        2.99      2.60 o
  -7   4   0        0.32        2.27      2.47 o
  -6   4   0       53.81       57.09      2.25 o
  -5   4   0       10.10       13.24      1.85 o
  -4   4   0      149.27      155.24      2.67 o
  -3   4   0       55.75       51.75      2.41 o
  -2   4   0      178.33      184.25      2.82 o
  -1   4   0      136.06      151.85      3.54 o
   0   4   0       17.84       11.81      3.01 o
   1   4   0     1594.43     1476.54     80.66 o
   2   4   0        2.80        8.97      2.58 o
   3   4   0        0.36        0.85      1.86 o
   4   4   0        3.06        6.84      2.24 o
   5   4   0      149.60      150.99      3.60 o
   6   4   0       14.42       16.83      2.24 o
   7   4   0        0.53       -0.24      2.63 o
  -7   5   0       14.80       10.99      2.49 o
  -6   5   0      227.32      195.11      4.78 o
  -5   5   0       21.41       22.89      2.32 o
  -4   5   0       35.60       37.73      2.40 o
  -3   5   0        1.60        3.86      2.43 o
  -2   5   0       68.52       77.30      2.49 o
  -1   5   0      345.82      419.09      3.94 o
   0   5   0      267.31      260.25     15.99 o
   1   5   0     1177.41     1183.83     70.80 o
   2   5   0       12.13       11.60      2.26 o
   3   5   0       17.08       15.97      2.13 o
   4   5   0      104.63      102.56      3.11 o
   5   5   0       96.74       92.39      2.60 o
   6   5   0       11.66       12.34      2.59 o
  -7   6   0       15.17       13.94      2.37 o
  -6   6   0        2.64        1.22      2.44 o
  -5   6   0       36.52       35.80      2.24 o
  -4   6   0        6.01        9.19      2.16 o
  -3   6   0      444.03      444.37      3.39 o
  -2   6   0      200.19      211.15      3.11 o
  -1   6   0      434.69      442.62     10.55 o
   0   6   0      236.26      249.42     16.15 o
   1   6   0       96.51       99.53      5.46 o
   2   6   0      145.60      131.14      6.82 o
   3   6   0        8.20        8.42      2.83 o
   4   6   0        6.00        7.89      2.36 o
   5   6   0        0.20       -0.08      2.22 o
   6   6   0        0.21        0.73      2.56 o
  -7   7   0        0.64        2.44      2.69 o
  -6   7   0        9.41       11.40      2.54 o
  -5   7   0       78.80       78.13      2.57 o
  -4   7   0       64.87       62.07      3.32 o
  -3   7   0       47.88       53.00      2.31 o
  -2   7   0      243.47      242.86      4.34 o
  -1   7   0      295.95      287.85     13.30 o
   0   7   0      509.31      483.80     29.67 o
   1   7   0       42.88       38.51      2.37 o
   2   7   0      690.00      601.15     38.73 o
   3   7   0       26.19       26.66      2.97 o
   4   7   0       59.25       56.45      3.17 o
   5   7   0       12.73       14.63      2.40 o
   6   7   0        4.38        5.90      2.69 o
  -6   8   0        4.44        7.06      2.31 o
  -5   8   0       40.47       41.98      2.24 o
  -4   8   0        4.00        4.57      2.56 o
  -3   8   0      173.12      170.10      4.11 o
  -2   8   0       65.19       66.87      2.85 o
  -1   8   0      162.79      151.91      8.32 o
   0   8   0      158.61      161.01      7.27 o
   1   8   0       81.66       81.69      2.89 o
   2   8   0      545.77      494.19     27.02 o
   3   8   0      161.78      158.32     13.63 o
   4   8   0        4.43        4.93      2.04 o
   5   8   0       56.64       59.54      2.82 o
  -6   9   0        3.60        2.18      2.26 o
  -5   9   0        7.56       13.27      2.56 o
  -4   9   0       52.02       55.09      2.42 o
  -3   9   0        1.31        4.77      2.29 o
  -2   9   0        5.47        8.56      2.24 o
  -1   9   0       31.58       29.14      2.28 o
   0   9   0       11.24        9.62      2.61 o
   1   9   0       46.65       47.29      2.65 o
   2   9   0       14.73        9.74      2.27 o
   3   9   0        9.72       10.24      3.06 o
   4   9   0       14.56       18.22      2.71 o
  -5  10   0       12.48       15.13      2.15 o
  -4  10   0       27.94       22.66      2.12 o
  -3  10   0        2.44        3.97      2.16 o
  -2  10   0       47.42       42.54      2.69 o
  -1  10   0      105.90       95.49      6.97 o
   0  10   0       44.92       37.79      2.38 o
   1  10   0        0.31       -1.99      2.35 o
   2  10   0       60.05       58.23      2.99 o
   3  10   0       12.59       18.35      4.28 o
   4  10   0       32.33       31.22      2.91 o
  -5  11   0        0.08        1.81      2.46 o
  -4  11   0        5.72       14.88      3.80 o
  -3  11   0       64.68       59.86      2.52 o
  -2  11   0       44.80       47.84      3.10 o
  -1  11   0        5.07        6.18      2.28 o
   0  11   0        2.10        3.25      2.39 o
   1  11   0       13.91       17.66      3.08 o
   2  11   0       13.95       15.90      2.71 o
   3  11   0        2.50        1.60      2.83 o
  -3  12   0        0.14        0.67      2.71 o
  -2  12   0        9.12       10.37      2.47 o
  -1  12   0       25.47       30.86      2.81 o
   0  12   0       22.32       23.44      2.44 o
   1  12   0        3.60        6.08      2.71 o
   2  12   0        4.21        7.39      3.41 o
   0 -13   1        9.58       15.37      2.74 o
   1 -13   1        8.84       10.90      2.67 o
   2 -13   1        3.07        2.62      2.44 o
  -2 -12   1       81.54       86.97      2.66 o
  -1 -12   1       24.92       26.82      4.51 o
   0 -12   1       16.43       15.42      2.59 o
   1 -12   1        4.30        5.05      2.66 o
   2 -12   1        1.00        1.71      2.36 o
   3 -12   1        1.27       -1.31      2.26 o
   4 -12   1        0.35        1.69      2.76 o
  -3 -11   1       15.19       16.91      2.77 o
  -2 -11   1       55.74       53.18      2.88 o
  -1 -11   1        0.10       -0.95      2.72 o
   0 -11   1        0.08        2.72      2.26 o
   1 -11   1      101.94      105.15      6.41 o
   2 -11   1       48.38       51.82      5.53 o
   3 -11   1       65.97       69.44      2.77 o
   4 -11   1        0.12        2.73      2.56 o
   5 -11   1        0.04        2.55      2.70 o
  -4 -10   1        0.26        0.14      2.70 o
  -3 -10   1        1.50        2.12      2.57 o
  -2 -10   1        1.02        1.01      2.47 o
  -1 -10   1        3.28        4.21      3.06 o
   0 -10   1        1.85        5.78      2.52 o
   1 -10   1       87.30       79.00      7.27 o
   2 -10   1       77.12       70.58      5.88 o
   3 -10   1        2.16        6.14      2.49 o
   4 -10   1       38.93       42.49      2.74 o
   5 -10   1       18.04       22.64      2.42 o
  -5  -9   1        2.54        2.77      2.74 o
  -4  -9   1        8.48       13.69      2.28 o
  -3  -9   1       79.51       75.25      5.64 o
  -2  -9   1        0.03       -0.11      4.52 o
  -1  -9   1        0.01        5.31      2.65 o
   0  -9   1       37.20       41.49      2.94 o
   1  -9   1       26.79       31.67      4.58 o
   2  -9   1        7.20        6.49      2.49 o
   3  -9   1        0.28        3.48      3.19 o
   4  -9   1       12.56       17.49      2.19 o
   5  -9   1        0.42        1.09      2.66 o
   6  -9   1        1.09        0.17      3.36 o
  -5  -8   1       24.10       26.13      3.00 o
  -4  -8   1      125.55      128.47      8.79 o
  -3  -8   1        1.56        3.25      3.01 o
  -2  -8   1        9.67        7.99      2.34 o
  -1  -8   1      103.65       90.05      2.37 o
   0  -8   1      250.30      242.40     12.76 o
   1  -8   1      134.83      125.27      5.94 o
   2  -8   1      165.92      160.29      5.19 o
   3  -8   1        9.91        9.94      2.48 o
   4  -8   1       20.66       24.42      2.50 o
   5  -8   1       67.37       64.77      3.70 o
   6  -8   1        6.38        9.94      2.61 o
  -6  -7   1        4.03        4.12      2.72 o
  -5  -7   1       23.38       25.00      2.53 o
  -4  -7   1       98.00       91.53      4.37 o
  -3  -7   1      329.86      305.96     20.62 o
  -2  -7   1        1.02        1.00      2.87 o
  -1  -7   1      513.71      458.92     21.28 o
   0  -7   1       15.97        9.44      2.31 o
   1  -7   1        0.07       -0.43      2.12 o
   2  -7   1       78.54       69.55      2.56 o
   3  -7   1       94.97       84.70      2.40 o
   4  -7   1       26.73       28.05      2.47 o
   5  -7   1       53.38       56.58      2.15 o
   6  -7   1        1.67        3.21      2.41 o
   7  -7   1        4.00        8.00      2.41 o
  -6  -6   1        0.31        1.89      2.60 o
  -5  -6   1       66.10       55.74      2.14 o
  -4  -6   1       66.75       70.31      2.49 o
  -3  -6   1      262.78      252.45     12.09 o
  -2  -6   1      206.69      169.24     16.18 o
  -1  -6   1       55.59       64.63      3.69 o
   0  -6   1      835.70      874.41     54.04 o
   1  -6   1       15.41       31.74      2.98 o
   2  -6   1      537.07      548.17      3.92 o
   3  -6   1       94.41       94.34      2.56 o
   4  -6   1       17.73       17.43      2.14 o
   5  -6   1      148.49      146.21      2.92 o
   6  -6   1       65.42       65.26      2.59 o
   7  -6   1       10.34       12.30      2.29 o
  -6  -5   1       11.99       14.53      2.52 o
  -5  -5   1       46.38       51.62      3.72 o
  -4  -5   1        9.92        8.76      2.43 o
  -3  -5   1       21.09       28.64      2.91 o
  -2  -5   1      111.35       99.33      7.47 o
  -1  -5   1      299.92      287.87     21.32 o
   0  -5   1     2819.86     2716.04    208.74 o
   1  -5   1      536.67      588.92      7.32 o
   2  -5   1        0.22        3.18      2.49 o
   3  -5   1        6.81        8.19      2.26 o
   4  -5   1       22.50       21.81      2.09 o
   5  -5   1        0.89        0.17      1.63 o
   6  -5   1        2.60        4.05      2.32 o
   7  -5   1        0.18        2.36      2.73 o
  -7  -4   1        0.23        3.93      2.58 o
  -6  -4   1       16.18       19.33      2.16 o
  -5  -4   1       22.86       21.06      2.35 o
  -4  -4   1       25.47       26.64      2.67 o
  -3  -4   1      389.89      385.97      4.83 o
  -2  -4   1      177.21      167.93      4.56 o
  -1  -4   1       87.06       74.32      5.48 o
   0  -4   1      534.26      531.62     33.86 o
   1  -4   1     1753.16     1828.00     39.74 o
   2  -4   1      277.98      281.81      3.46 o
   3  -4   1      234.01      226.67      6.01 o
   4  -4   1        1.49        0.35      1.94 o
   5  -4   1        1.78        1.54      2.25 o
   6  -4   1       19.05       19.09      2.31 o
   7  -4   1        4.63        2.05      2.66 o
  -7  -3   1       41.99       42.38      8.78 o
  -6  -3   1        2.07        0.59      2.04 o
  -5  -3   1        0.01        0.82      2.04 o
  -4  -3   1      230.51      240.58      2.92 o
  -3  -3   1      139.25      126.98      2.63 o
  -2  -3   1       25.56       31.03      3.02 o
  -1  -3   1      459.14      467.56     21.32 o
   0  -3   1     2027.13     1922.73    115.53 o
   1  -3   1      590.19      627.06      6.21 o
   2  -3   1       18.02       20.54      2.93 o
   3  -3   1       48.64       42.98      2.63 o
   4  -3   1       26.71       22.73      1.96 o
   5  -3   1      144.63      138.09      2.46 o
   6  -3   1       57.58       57.27      2.48 o
   7  -3   1        7.39        9.27      2.23 o
  -7  -2   1       87.87       86.21      2.50 o
  -6  -2   1       26.10       27.59      2.41 o
  -5  -2   1       21.08       20.03      2.78 o
  -4  -2   1       26.07       19.93      2.07 o
  -3  -2   1       14.93       19.14      2.22 o
  -2  -2   1      288.57      295.62     16.61 o
  -1  -2   1      489.23      556.95      7.43 o
   0  -2   1      388.71      368.37     22.65 o
   1  -2   1      147.50      162.68      4.56 o
   2  -2   1       90.66       88.99      3.31 o
   3  -2   1      178.52      167.27      3.70 o
   4  -2   1       38.58       35.56      2.08 o
   5  -2   1       15.55       17.10      2.14 o
   6  -2   1        8.02       10.18      2.13 o
   7  -2   1        0.15        1.37      2.00 o
  -7  -1   1        4.85        6.42      2.47 o
  -6  -1   1       52.45       49.14      2.52 o
  -5  -1   1       15.42       15.10      1.88 o
  -4  -1   1      627.43      641.31      4.35 o
  -3  -1   1      425.89      476.97      4.58 o
  -2  -1   1      579.84      588.79     17.87 o
  -1  -1   1     4175.19     4602.40    100.58 o
   1  -1   1      366.20      375.51      6.42 o
   2  -1   1      270.44      292.61      4.17 o
   3  -1   1        1.84        0.34      2.41 o
   4  -1   1        0.17       -0.78      1.82 o
   5  -1   1       22.56       27.91      2.48 o
   6  -1   1       62.54       58.93      2.51 o
   7  -1   1       15.26       13.82      2.94 o
  -7   0   1        0.47        0.25      1.96 o
  -6   0   1      243.11      230.27      2.88 o
  -5   0   1      438.43      435.98      9.89 o
  -4   0   1        4.72        6.64      2.55 o
  -3   0   1        3.11        6.56      1.96 o
  -2   0   1       79.73       80.62      3.30 o
  -1   0   1     1357.23     1382.74      9.62 o
   1   0   1     5526.22     5711.22    111.98 o
   2   0   1      295.44      338.06      6.62 o
   3   0   1      114.63      121.96      2.95 o
   4   0   1       84.96       82.86      2.49 o
   5   0   1       64.83       61.87      2.29 o
   6   0   1       16.87       16.89      2.46 o
   7   0   1        0.33        4.13      2.41 o
  -7   1   1        6.02        9.63      2.25 o
  -6   1   1       11.94        9.19      3.82 o
  -5   1   1       64.52       66.75      2.03 o
  -4   1   1        0.08        0.28      1.92 o
  -3   1   1      608.86      650.44      4.91 o
  -2   1   1     1392.65     1503.19     11.59 o
  -1   1   1     1372.27     1489.97      8.06 o
   0   1   1       33.23       35.49      6.11 o
   1   1   1     1710.05     1748.95     17.92 o
   2   1   1     1422.19     1493.28     14.07 o
   3   1   1       40.86       50.73      2.58 o
   4   1   1        9.01       10.78      2.45 o
   5   1   1       38.25       37.38      2.79 o
   6   1   1       28.29       30.65      2.52 o
   7   1   1       37.64       33.36      2.65 o
  -7   2   1        0.50        0.34      2.77 o
  -6   2   1       43.33       40.96      2.16 o
  -5   2   1       68.19       66.88      2.18 o
  -4   2   1      153.10      151.80      2.55 o
  -3   2   1       24.50       40.83      2.43 o
  -2   2   1      356.63      431.09      7.87 o
  -1   2   1      215.00      230.48      4.12 o
   0   2   1     3534.66     3480.11    222.87 o
   1   2   1     1382.69     1335.12     20.21 o
   2   2   1     1835.56     1975.17     23.37 o
   3   2   1       43.73       69.46      2.54 o
   4   2   1      396.42      387.63     13.56 o
   5   2   1       51.20       44.09      2.40 o
   6   2   1        0.16        0.42      2.36 o
   7   2   1       13.97       13.34      2.62 o
  -7   3   1        4.30        5.99      2.88 o
  -6   3   1        0.07       -2.02      2.09 o
  -5   3   1        0.02        4.44      2.23 o
  -4   3   1       36.48       39.73      2.34 o
  -3   3   1       22.71       21.18      2.12 o
  -2   3   1       14.34       11.83      2.59 o
  -1   3   1      462.89      458.62      7.25 o
   0   3   1       28.01       32.63      3.43 o
   1   3   1       17.32       18.72      2.83 o
   2   3   1      720.40      706.03     36.38 o
   3   3   1      496.24      511.92      5.72 o
   4   3   1       34.61       28.54      2.09 o
   5   3   1       22.31       30.93      2.40 o
   6   3   1       11.11       11.38      2.45 o
   7   3   1        4.59        5.82      2.73 o
  -7   4   1        0.09       -0.01      2.20 o
  -6   4   1        1.43        5.60      2.32 o
  -5   4   1        0.90        3.94      1.90 o
  -4   4   1       91.82       89.03      2.49 o
  -3   4   1        7.47        4.36      2.13 o
  -2   4   1       61.23       69.95      2.51 o
  -1   4   1      325.24      313.29      3.87 o
   0   4   1      715.09      725.56     53.23 o
   1   4   1      144.82      140.38      9.37 o
   2   4   1      213.91      214.70      3.74 o
   3   4   1       75.22       83.62      2.53 o
   4   4   1       39.16       40.25      2.34 o
   5   4   1       81.36       93.19      3.88 o
   6   4   1        7.66        8.38      2.47 o
  -7   5   1        0.71        0.86      2.06 o
  -6   5   1       41.19       41.87      2.21 o
  -5   5   1      501.84      473.95      3.51 o
  -4   5   1       25.76       24.99      2.07 o
  -3   5   1        7.92        9.81      2.40 o
  -2   5   1      166.61      174.22      3.26 o
  -1   5   1      291.56      259.96      3.25 o
   0   5   1        1.20        3.31      2.58 o
   1   5   1       44.99       43.69      4.38 o
   2   5   1      116.88      101.41      6.66 o
   3   5   1      149.85      148.54      3.12 o
   4   5   1       11.98       15.23      2.32 o
   5   5   1        5.84        7.41      2.33 o
   6   5   1        0.00        0.91      2.54 o
  -7   6   1       13.36       11.32      2.14 o
  -6   6   1        7.31        8.81      2.23 o
  -5   6   1       84.56       79.75      3.15 o
  -4   6   1        1.68        1.78      2.13 o
  -3   6   1        9.01        7.84      1.91 o
  -2   6   1      649.60      657.71      5.09 o
  -1   6   1       30.60       34.45      2.59 o
   0   6   1        0.40        0.64      2.47 o
   1   6   1      821.66      811.86     24.40 o
   2   6   1       36.05       29.73      2.56 o
   3   6   1       40.27       43.48      2.51 o
   4   6   1       62.40       63.19      2.72 o
   5   6   1       29.32       35.32      2.52 o
   6   6   1        9.96       10.44      2.82 o
  -7   7   1        0.32       -1.00      2.36 o
  -6   7   1       24.30       22.69      2.61 o
  -5   7   1       10.30        7.81      2.09 o
  -4   7   1      312.47      299.23      5.29 o
  -3   7   1       47.43       42.95      2.84 o
  -2   7   1      266.92      268.02      3.17 o
  -1   7   1      150.90      146.08      6.95 o
   0   7   1       78.69       81.07      3.69 o
   1   7   1        0.65        4.68      2.36 o
   2   7   1        0.08        0.08      2.60 o
   3   7   1       45.60       45.32      4.82 o
   4   7   1      130.19      128.84      6.96 o
   5   7   1       26.14       25.27      2.62 o
  -6   8   1        2.86        5.83      2.51 o
  -5   8   1        2.24        2.18      1.75 o
  -4   8   1      100.54      104.00      2.70 o
  -3   8   1      280.96      269.63      2.90 o
  -2   8   1       31.56       33.95      2.60 o
  -1   8   1       35.34       28.97      2.82 o
   0   8   1       10.32       10.15      2.49 o
   1   8   1        7.95        7.31      2.42 o
   2   8   1        8.84        8.63      2.00 o
   3   8   1       10.91       15.69      2.78 o
   4   8   1        9.85       12.97      2.41 o
   5   8   1        5.24        4.78      2.80 o
  -6   9   1        6.24        8.28      2.17 o
  -5   9   1       32.28       32.45      3.30 o
  -4   9   1       38.88       42.90      2.72 o
  -3   9   1       12.05       13.66      2.20 o
  -2   9   1       28.93       29.33      3.64 o
  -1   9   1      385.06      353.62     23.18 o
   0   9   1      246.18      241.64      9.00 o
   1   9   1       16.64       16.16      2.79 o
   2   9   1        6.19        8.08      2.37 o
   3   9   1       46.89       43.98      2.75 o
   4   9   1        9.70        7.58      2.43 o
  -5  10   1       10.89       13.50      2.49 o
  -4  10   1        7.14       11.21      2.30 o
  -3  10   1        0.44        0.47      2.54 o
  -2  10   1       15.95       13.77      2.28 o
  -1  10   1       63.85       71.67      5.15 o
   0  10   1        1.18       -0.20      2.66 o
   1  10   1        1.51        5.01      2.75 o
   2  10   1       12.80       13.41      2.38 o
   3  10   1       66.75       67.99      5.25 o
  -4  11   1        3.14        2.64      2.69 o
  -3  11   1       17.41       21.31      2.39 o
  -2  11   1        3.44        3.37      2.70 o
  -1  11   1        0.15        1.48      2.28 o
   0  11   1       11.42       17.61      2.42 o
   1  11   1       15.17       17.30      2.52 o
   2  11   1        0.96       -0.23      3.15 o
  -3  12   1        7.18       13.68      2.82 o
  -2  12   1       45.76       45.35      2.82 o
  -1  12   1        0.43        1.13      2.22 o
   0  12   1        7.47        8.15      2.29 o
   1  12   1        0.03        2.47      2.64 o
  -1 -13   2        5.63        9.33      3.50 o
   0 -13   2        0.29        2.58      2.69 o
   1 -13   2       36.57       39.32      2.83 o
   2 -13   2        6.23        7.98      2.47 o
   3 -13   2        1.34        2.58      3.04 o
  -3 -12   2        0.07        2.31      2.89 o
  -2 -12   2        0.51        2.44      2.74 o
  -1 -12   2       68.37       75.97      4.31 o
   0 -12   2        0.71        3.93      2.61 o
   1 -12   2        5.85        2.84      2.57 o
   2 -12   2       26.83       25.78      2.57 o
   3 -12   2       18.70       18.96      2.47 o
   4 -12   2       14.35       19.95      2.78 o
  -4 -11   2        8.12        8.57      3.28 o
  -3 -11   2       29.19       34.89      3.85 o
  -2 -11   2       39.98       40.35      4.00 o
  -1 -11   2       18.05       13.73      2.59 o
   0 -11   2       16.51       13.84      2.31 o
   1 -11   2        9.95        7.74      2.59 o
   2 -11   2       96.30       91.70      7.21 o
   3 -11   2       17.22       14.60      2.36 o
   4 -11   2        3.61        7.84      2.53 o
   5 -11   2       14.68       17.59      2.77 o
  -4 -10   2       11.21       11.09      3.14 o
  -3 -10   2        0.57        4.02      2.22 o
  -2 -10   2       10.11       12.33      2.71 o
  -1 -10   2       42.08       45.44      2.68 o
   0 -10   2       89.10       93.40      4.05 o
   1 -10   2       18.70       14.76      2.65 o
   2 -10   2        0.10       -1.17      2.30 o
   3 -10   2        0.01        2.20      2.50 o
   4 -10   2       38.95       38.92      2.36 o
   5 -10   2       11.71       10.77      2.37 o
   6 -10   2        0.00        2.81      2.49 o
  -5  -9   2        0.56        1.83      2.67 o
  -4  -9   2        1.90        2.43      2.34 o
  -3  -9   2      125.73      122.92      7.60 o
  -2  -9   2      284.25      260.46     20.93 o
  -1  -9   2       38.31       31.64      2.32 o
   0  -9   2       35.17       40.73      4.35 o
   1  -9   2      259.03      268.17     17.67 o
   2  -9   2      363.62      356.43     10.54 o
   3  -9   2       15.01       21.51      3.62 o
   4  -9   2       74.34       72.31      2.26 o
   5  -9   2        7.20        9.19      2.18 o
   6  -9   2       26.96       29.83      2.50 o
  -5  -8   2        2.48        1.68      2.54 o
  -4  -8   2        0.14        2.22      2.44 o
  -3  -8   2       69.73       68.83      4.83 o
  -2  -8   2      180.15      181.61     13.75 o
  -1  -8   2       81.78       80.91      4.58 o
   0  -8   2        1.11        1.14      2.52 o
   1  -8   2      247.56      230.29     14.37 o
   2  -8   2      170.95      172.37      3.04 o
   3  -8   2        9.36       10.61      2.00 o
   4  -8   2        3.77        7.04      1.95 o
   5  -8   2       16.64       16.09      2.26 o
   6  -8   2       36.28       38.56      3.45 o
  -6  -7   2       51.91       58.93      2.79 o
  -5  -7   2        0.56        3.62      2.17 o
  -4  -7   2       81.93       83.19      5.55 o
  -3  -7   2        1.51        2.17      2.46 o
  -2  -7   2       43.00       48.01      3.05 o
  -1  -7   2       53.67       48.59      2.81 o
   0  -7   2       40.33       43.90      4.05 o
   1  -7   2      760.17      765.94     43.12 o
   2  -7   2       19.37       24.52      2.75 o
   3  -7   2      126.18      116.49      2.76 o
   4  -7   2       24.42       23.70      2.36 o
   5  -7   2       19.58       20.23      2.18 o
   6  -7   2        1.60        3.42      2.11 o
   7  -7   2        0.08        0.28      2.84 o
  -6  -6   2       11.86       13.32      2.51 o
  -5  -6   2       26.32       17.93      2.42 o
  -4  -6   2      849.69      763.52     39.18 o
  -3  -6   2      187.66      179.91     10.15 o
  -2  -6   2      219.81      197.69     10.44 o
  -1  -6   2      162.43      165.95     12.57 o
   0  -6   2     1217.00     1264.14     86.54 o
   1  -6   2       53.08       50.19      3.15 o
   2  -6   2      269.50      296.43      3.50 o
   3  -6   2      107.36      102.89      2.54 o
   4  -6   2        0.08       -3.79      2.10 o
   5  -6   2       43.36       46.73      2.22 o
   6  -6   2        9.03       10.74      2.42 o
   7  -6   2        2.09        1.32      2.28 o
  -7  -5   2       11.66       10.76      2.72 o
  -6  -5   2       28.37       28.43      4.64 o
  -5  -5   2        1.08        2.62      1.95 o
  -4  -5   2      200.77      200.40      6.32 o
  -3  -5   2        0.01        0.76      2.03 o
  -2  -5   2        1.32        1.72      2.67 o
  -1  -5   2        7.44        6.13      2.96 o
   0  -5   2       30.98       22.78      3.02 o
   1  -5   2     4089.80     4164.66    102.52 o
   2  -5   2     1412.47     1456.81      8.93 o
   3  -5   2      130.92      130.50      2.64 o
   4  -5   2       25.14       26.21      2.10 o
   5  -5   2        9.27       12.78      1.87 o
   6  -5   2        0.03        1.37      2.18 o
   7  -5   2       26.18       29.84      2.87 o
  -7  -4   2        6.99       12.12      3.08 o
  -6  -4   2        0.34        4.08      2.17 o
  -5  -4   2      307.11      292.03      3.95 o
  -4  -4   2        2.75        0.74      2.36 o
  -3  -4   2       94.56       85.13      3.87 o
  -2  -4   2      102.36       91.27      3.72 o
  -1  -4   2       11.08       12.72      3.17 o
   0  -4   2        8.25        9.83      3.42 o
   1  -4   2      947.33     1016.16     17.46 o
   2  -4   2     1297.69     1353.70     13.08 o
   3  -4   2      331.40      349.52      4.93 o
   4  -4   2        4.82        5.30      1.91 o
   5  -4   2       26.92       23.86      2.18 o
   6  -4   2       22.06       19.47      2.50 o
   7  -4   2       81.48       77.61      2.78 o
  -7  -3   2        0.33        2.62      2.47 o
  -6  -3   2        3.89        4.40      2.31 o
  -5  -3   2      651.99      620.72     20.41 o
  -4  -3   2        1.17        3.19      2.07 o
  -3  -3   2        0.14        4.92      2.44 o
  -2  -3   2       12.22        9.95      2.41 o
  -1  -3   2      117.54      126.39      9.95 o
   0  -3   2     2957.74     2797.46    274.99 o
   1  -3   2     1608.40     1761.07     26.48 o
   2  -3   2      448.48      474.79      8.29 o
   3  -3   2        1.87        1.41      2.54 o
   4  -3   2       38.62       41.42      2.37 o
   5  -3   2       20.31       23.65      2.22 o
   6  -3   2       16.97       14.49      2.59 o
   7  -3   2       28.55       26.41      2.68 o
  -7  -2   2        0.49        2.42      2.45 o
  -6  -2   2        4.30        5.67      2.08 o
  -5  -2   2        0.98        1.61      2.04 o
  -4  -2   2       90.02       91.89      2.48 o
  -3  -2   2     1184.78     1305.51     15.94 o
  -2  -2   2      675.33      689.82     20.26 o
  -1  -2   2      387.37      408.73      6.33 o
   0  -2   2     2109.92     1906.09    197.93 o
   1  -2   2     6254.68     6836.09     62.10 o
   2  -2   2      316.61      321.71      6.41 o
   3  -2   2        2.66        2.44      2.63 o
   4  -2   2       21.77       23.92      2.38 o
   5  -2   2       20.51       21.78      2.31 o
   6  -2   2      351.01      363.89      6.29 o
   7  -2   2        0.33        0.31      2.71 o
  -7  -1   2        4.22        8.31      2.41 o
  -6  -1   2       69.50       59.00      2.28 o
  -5  -1   2      544.86      575.92      8.43 o
  -4  -1   2       20.33       25.74      2.06 o
  -3  -1   2      972.41     1084.14     27.25 o
  -2  -1   2       39.63       35.97      3.32 o
  -1  -1   2      214.66      232.13      4.91 o
   0  -1   2     3588.90     3223.77    354.60 o
   1  -1   2     8281.96     8742.97    144.61 o
   2  -1   2     1520.19     1515.18     15.99 o
   3  -1   2      121.23      131.64      3.75 o
   4  -1   2      205.29      212.23      2.92 o
   5  -1   2       76.33       72.06      2.30 o
   6  -1   2        2.85        3.83      2.52 o
   7  -1   2        3.69        4.92      3.07 o
  -7   0   2        6.21        8.46      1.98 o
  -6   0   2       24.91       21.23      2.09 o
  -5   0   2      378.19      349.12      7.40 o
  -4   0   2        1.20        0.78      2.21 o
  -3   0   2        3.79        4.75      1.78 o
  -2   0   2      144.88      143.26      4.03 o
  -1   0   2      101.16       89.43      3.81 o
   0   0   2     5852.48     4825.67    451.26 o
   1   0   2      365.08      387.52     16.88 o
   2   0   2      366.14      360.20     27.80 o
   3   0   2     1013.84     1126.22     12.05 o
   4   0   2       68.46       65.29      2.67 o
   5   0   2        0.56        3.57      2.25 o
   6   0   2       25.13       24.60      2.61 o
   7   0   2       15.95       20.25      3.02 o
  -7   1   2       19.54       21.21      2.04 o
  -6   1   2       21.10       22.53      2.28 o
  -5   1   2      284.42      274.07      5.36 o
  -4   1   2     1119.96     1122.92     11.17 o
  -3   1   2       61.28       84.32      2.71 o
  -2   1   2     1455.21     1611.55     21.49 o
  -1   1   2       38.76       36.66      4.19 o
   0   1   2      636.94      646.08      8.73 o
   1   1   2     2170.55     2170.50     33.45 o
   2   1   2      103.27      110.34      3.55 o
   3   1   2      384.16      369.65     19.67 o
   4   1   2      110.78      114.61      4.53 o
   5   1   2       21.48       24.82      2.87 o
   6   1   2        5.26        4.54      2.47 o
   7   1   2        0.40        1.75      2.12 o
  -7   2   2        3.93        4.64      2.16 o
  -6   2   2       18.30       19.43      2.68 o
  -5   2   2      173.44      172.36      2.50 o
  -4   2   2      996.16     1052.21     15.22 o
  -3   2   2      216.12      243.92      3.15 o
  -2   2   2      973.55     1023.39     25.61 o
  -1   2   2     2630.65     2662.12     16.51 o
   0   2   2      586.92      577.64     13.35 o
   1   2   2      119.76      115.92      3.91 o
   2   2   2      991.03     1067.15     18.93 o
   3   2   2       89.72      117.38      3.56 o
   4   2   2       59.94       64.49      2.57 o
   5   2   2       20.16       19.80      2.37 o
   6   2   2        0.15        1.15      2.03 o
   7   2   2        1.55        5.33      2.31 o
  -7   3   2        6.20        6.68      2.94 o
  -6   3   2       16.15       21.76      2.34 o
  -5   3   2       91.56       85.14      2.48 o
  -4   3   2        1.69        4.17      1.66 o
  -3   3   2      319.83      352.72      3.31 o
  -2   3   2       21.68       18.29      2.27 o
  -1   3   2      611.88      611.24      4.73 o
   0   3   2       18.09       20.43      3.03 o
   1   3   2       58.00       53.37      3.54 o
   2   3   2      550.48      542.47      8.28 o
   3   3   2       68.20       63.86      2.47 o
   4   3   2        1.98        6.75      2.34 o
   5   3   2       37.19       47.77      2.62 o
   6   3   2        7.38        6.22      2.19 o
   7   3   2       15.75       14.75      2.87 o
  -7   4   2        1.99        4.00      2.94 o
  -6   4   2      186.11      165.79      3.58 o
  -5   4   2      253.16      227.80      2.96 o
  -4   4   2       27.96       26.74      1.99 o
  -3   4   2       48.99       49.89      2.23 o
  -2   4   2      634.56      698.49      8.08 o
  -1   4   2        4.46        5.10      2.93 o
   0   4   2       92.88       75.01      4.20 o
   1   4   2        9.21       12.21      3.31 o
   2   4   2      285.87      300.30      7.75 o
   3   4   2        0.76        1.64      2.27 o
   4   4   2        5.18        5.49      2.44 o
   5   4   2       90.42       83.61      2.60 o
   6   4   2        8.95        9.90      2.65 o
  -7   5   2       12.45       15.36      2.38 o
  -6   5   2        6.41        4.81      2.11 o
  -5   5   2        6.62        7.16      1.92 o
  -4   5   2        9.21       13.92      1.88 o
  -3   5   2      480.74      451.10      5.57 o
  -2   5   2      537.44      540.30     12.99 o
  -1   5   2        4.41        6.21      2.80 o
   0   5   2        6.00        7.82      3.06 o
   1   5   2      170.24      168.87      7.38 o
   2   5   2        0.23        2.53      2.61 o
   3   5   2        8.23        8.76      2.10 o
   4   5   2       16.82       12.99      2.41 o
   5   5   2        0.01        2.96      2.51 o
   6   5   2        3.40        5.69      2.68 o
  -7   6   2       13.04       12.74      2.41 o
  -6   6   2       20.10       20.11      2.22 o
  -5   6   2        9.25        9.18      1.78 o
  -4   6   2      201.15      194.10      6.20 o
  -3   6   2      241.94      254.31      3.87 o
  -2   6   2        3.50        0.97      2.34 o
  -1   6   2      153.62      157.85      3.73 o
   0   6   2      391.12      349.69     14.77 o
   1   6   2      308.92      280.97     19.81 o
   2   6   2      191.43      191.29     15.65 o
   3   6   2       16.52       16.08      2.32 o
   4   6   2       72.79       65.81      3.49 o
   5   6   2        7.43       10.72      2.87 o
  -6   7   2       15.63       11.26      2.21 o
  -5   7   2       21.96       28.17      2.29 o
  -4   7   2        0.02        4.15      2.36 o
  -3   7   2      235.53      237.13      4.30 o
  -2   7   2       90.41       95.71      2.48 o
  -1   7   2      153.14      141.89      7.65 o
   0   7   2       41.30       45.59      2.81 o
   1   7   2        0.00        0.41      2.68 o
   2   7   2      127.07      120.77      6.47 o
   3   7   2       22.31       26.06      2.15 o
   4   7   2       59.91       60.03      2.87 o
   5   7   2       16.59       18.69      2.89 o
  -6   8   2        0.78       -0.81      2.60 o
  -5   8   2       16.42       14.53      2.48 o
  -4   8   2       22.62       23.98      2.51 o
  -3   8   2      354.66      353.93      3.34 o
  -2   8   2        1.48        5.06      2.18 o
  -1   8   2      138.88      130.98      7.59 o
   0   8   2       35.89       33.00      2.84 o
   1   8   2        2.56        4.48      2.36 o
   2   8   2        3.24        4.62      2.13 o
   3   8   2        1.13        2.75      3.32 o
   4   8   2        0.09        2.79      2.84 o
  -5   9   2       13.91       10.84      2.63 o
  -4   9   2       24.35       25.56      2.27 o
  -3   9   2       32.81       31.25      2.28 o
  -2   9   2        5.39        5.08      2.10 o
  -1   9   2       90.53      105.34      6.06 o
   0   9   2      167.61      164.04      5.23 o
   1   9   2       68.71       64.32      2.68 o
   2   9   2        0.74        3.78      2.34 o
   3   9   2       61.02       60.75      2.98 o
   4   9   2       18.39       18.61      3.13 o
  -5  10   2        2.87        3.81      3.66 o
  -4  10   2        0.77        2.63      2.31 o
  -3  10   2       26.07       27.84      2.35 o
  -2  10   2       19.19       23.79      2.81 o
  -1  10   2       98.38       91.73      5.85 o
   0  10   2       18.66       19.17      2.82 o
   1  10   2       12.14       13.30      2.47 o
   2  10   2        1.27        5.67      2.92 o
   3  10   2        8.04       11.99      3.08 o
  -4  11   2       57.44       57.55      2.47 o
  -3  11   2        0.73        6.10      2.83 o
  -2  11   2       31.43       29.01      2.95 o
  -1  11   2        3.89        4.91      2.86 o
   0  11   2       78.27       73.49      3.15 o
   1  11   2       14.39       20.32      3.53 o
   2  11   2        0.54        0.59      3.12 o
  -1  12   2       16.61       18.70      2.66 o
  -2 -13   3       21.87       27.30      2.90 o
  -1 -13   3       42.22       46.02      3.20 o
   0 -13   3        1.28       -0.23      2.42 o
   1 -13   3       17.47       18.35      2.76 o
   2 -13   3        0.03        0.44      2.72 o
   3 -13   3        9.33        9.95      2.24 o
  -3 -12   3        1.82        5.45      2.81 o
  -2 -12   3        4.82        5.83      2.38 o
  -1 -12   3       16.40       13.90      2.76 o
   0 -12   3        0.02        2.39      2.22 o
   1 -12   3        7.99       13.32      2.62 o
   2 -12   3       34.71       36.67      3.32 o
   3 -12   3       29.85       30.22      2.19 o
   4 -12   3        4.64        4.48      2.52 o
  -4 -11   3       14.33       17.26      2.52 o
  -3 -11   3        0.02        3.40      2.67 o
  -2 -11   3        2.30        6.87      2.29 o
  -1 -11   3        3.08        3.97      3.20 o
   0 -11   3        3.99        7.65      2.40 o
   1 -11   3        4.12        8.10      1.96 o
   2 -11   3        9.72       12.41      2.70 o
   3 -11   3        2.40        6.58      2.55 o
   4 -11   3        1.56        1.83      2.42 o
   5 -11   3        7.82       10.50      2.41 o
  -4 -10   3        5.05        3.82      4.33 o
  -3 -10   3       41.61       44.43      6.03 o
  -2 -10   3       52.11       48.30      4.19 o
  -1 -10   3       55.88       50.72      3.26 o
   0 -10   3       12.97       12.47      2.62 o
   1 -10   3       20.06       16.35      2.65 o
   2 -10   3       78.57       71.22      4.19 o
   3 -10   3       18.44       18.03      2.35 o
   4 -10   3        0.01        1.73      2.27 o
   5 -10   3        3.90        8.94      2.67 o
   6 -10   3        3.78        7.57      2.75 o
  -5  -9   3        0.00        2.47      2.63 o
  -4  -9   3       18.35       21.43      2.60 o
  -3  -9   3      110.31      109.27      8.59 o
  -2  -9   3       26.24       27.03      3.53 o
  -1  -9   3        1.33        3.41      2.69 o
   0  -9   3        5.77        5.72      2.34 o
   1  -9   3       76.09       71.74      7.38 o
   2  -9   3      190.35      186.19      5.19 o
   3  -9   3      245.75      244.01      4.22 o
   4  -9   3        5.32        5.70      2.19 o
   5  -9   3       40.10       41.20      2.63 o
   6  -9   3        1.05        2.84      2.68 o
  -6  -8   3        0.52        2.86      2.27 o
  -5  -8   3       15.93        9.88      2.24 o
  -4  -8   3        1.97        3.32      2.20 o
  -3  -8   3       94.86       89.74      8.10 o
  -2  -8   3       17.18       17.24      2.79 o
  -1  -8   3       55.64       53.02      6.29 o
   0  -8   3       18.32       15.93      2.76 o
   1  -8   3       10.05       11.41      2.20 o
   2  -8   3        5.31        6.28      2.57 o
   3  -8   3      197.20      196.10      2.99 o
   4  -8   3       66.20       66.02      2.34 o
   5  -8   3        0.16       -0.58      2.09 o
   6  -8   3       52.34       50.79      2.46 o
  -6  -7   3       34.75       40.18      3.07 o
  -5  -7   3       50.76       42.92      2.39 o
  -4  -7   3      326.22      315.58     10.37 o
  -3  -7   3      104.58       99.85      6.34 o
  -2  -7   3       79.60       74.34      4.09 o
  -1  -7   3        1.47       -1.29      2.23 o
   0  -7   3      101.42      100.45      7.83 o
   1  -7   3        6.03        3.69      2.44 o
   2  -7   3       90.93       89.74      4.06 o
   3  -7   3       39.47       34.86      2.26 o
   4  -7   3        0.55        3.88      3.83 o
   5  -7   3        1.82        4.32      2.36 o
   6  -7   3      129.63      127.34      2.83 o
   7  -7   3       31.58       27.71      2.52 o
  -6  -6   3        6.88        6.22      2.05 o
  -5  -6   3       11.78       13.51      2.36 o
  -4  -6   3       13.73       18.72      3.76 o
  -3  -6   3       65.08       64.89      2.27 o
  -2  -6   3        1.62        0.46      2.53 o
  -1  -6   3      129.15      122.39      9.90 o
   0  -6   3     1314.05     1264.53     87.83 o
   1  -6   3      514.17      545.15     23.83 o
   2  -6   3       14.39       16.80      2.40 o
   3  -6   3        1.84        2.34      2.44 o
   4  -6   3        2.65        4.70      2.19 o
   5  -6   3       21.97       22.12      2.12 o
   6  -6   3        4.30        4.11      2.53 o
   7  -6   3        9.17        8.86      2.18 o
  -7  -5   3        2.35        3.06      2.39 o
  -6  -5   3        9.55       11.07      2.86 o
  -5  -5   3       59.26       57.04      3.89 o
  -4  -5   3       79.29       72.09      9.55 o
  -3  -5   3       95.62       87.94      3.33 o
  -2  -5   3      142.93      135.64      8.02 o
  -1  -5   3       59.88       48.32      2.67 o
   0  -5   3      218.76      224.71     14.71 o
   1  -5   3      164.42      153.84      3.67 o
   2  -5   3      184.11      182.87      4.08 o
   3  -5   3      272.83      259.61      5.17 o
   4  -5   3       35.20       32.53      2.02 o
   5  -5   3       15.13       16.84      2.12 o
   6  -5   3       16.92       19.52      2.25 o
   7  -5   3        1.94        4.94      2.25 o
  -7  -4   3       28.65       31.89      2.49 o
  -6  -4   3        0.69       -0.21      2.14 o
  -5  -4   3        8.23        8.28      2.22 o
  -4  -4   3       87.11       83.58      3.05 o
  -3  -4   3      299.54      298.17      6.72 o
  -2  -4   3      560.39      531.21     16.49 o
  -1  -4   3        4.47        7.17      2.68 o
   0  -4   3      176.69      158.13     13.71 o
   1  -4   3      466.81      470.40      6.02 o
   2  -4   3       79.07       68.05      2.92 o
   3  -4   3       13.20       11.43      2.40 o
   4  -4   3        3.65        6.08      1.85 o
   5  -4   3       42.58       45.37      2.54 o
   6  -4   3        7.26        9.22      2.24 o
   7  -4   3        7.05       12.25      2.73 o
  -7  -3   3       37.63       38.92      2.40 o
  -6  -3   3       20.22       24.64      1.95 o
  -5  -3   3      122.90      118.10      2.63 o
  -4  -3   3       22.86       19.84      1.84 o
  -3  -3   3       85.18      101.11      3.07 o
  -2  -3   3      224.16      233.95      6.76 o
  -1  -3   3       44.38       40.53      3.06 o
   0  -3   3       80.62       83.45      6.23 o
   1  -3   3      221.75      214.52      4.51 o
   2  -3   3        0.11        1.78      2.95 o
   3  -3   3       55.96       57.60      2.87 o
   4  -3   3       27.55       24.82      1.95 o
   5  -3   3       33.79       35.50      2.25 o
   6  -3   3        5.53        4.52      2.42 o
   7  -3   3        0.00        5.32      2.44 o
  -7  -2   3        0.95        1.91      2.27 o
  -6  -2   3       79.01       76.93      3.47 o
  -5  -2   3        1.96        0.74      1.90 o
  -4  -2   3      594.04      592.68      8.34 o
  -3  -2   3      453.02      483.23      6.40 o
  -2  -2   3      517.46      539.50     14.14 o
  -1  -2   3        0.24        0.04      3.46 o
   0  -2   3     1607.63     1582.18    139.17 o
   1  -2   3     1729.52     1726.51     50.57 o
   2  -2   3      206.08      203.85      6.21 o
   3  -2   3       81.24       82.57      2.79 o
   4  -2   3        0.15        3.25      2.21 o
   5  -2   3       47.21       41.56      2.61 o
   6  -2   3        6.86        9.81      2.72 o
   7  -2   3       42.00       43.46      2.98 o
  -7  -1   3        3.31        5.67      2.01 o
  -6  -1   3      234.93      212.89      4.08 o
  -5  -1   3      431.33      417.65      7.65 o
  -4  -1   3        4.97        5.42      1.74 o
  -3  -1   3       63.85       68.68      2.40 o
  -2  -1   3       11.50        9.83      2.68 o
  -1  -1   3      206.97      216.11      5.26 o
   0  -1   3        0.05        4.19      4.61 o
   1  -1   3        2.06        2.41      4.99 o
   2  -1   3        0.03       -0.06      3.05 o
   3  -1   3        1.92        2.74      2.52 o
   4  -1   3       88.59       89.83      2.84 o
   5  -1   3      169.61      166.01      2.86 o
   6  -1   3       35.97       35.93      2.14 o
   7  -1   3        4.78        7.38      3.98 o
  -7   0   3        1.63        4.01      2.09 o
  -6   0   3       29.58       29.87      2.31 o
  -5   0   3      132.15      130.55      2.60 o
  -4   0   3       48.77       46.95      1.86 o
  -3   0   3     1112.91     1239.03      9.68 o
  -2   0   3     1495.45     1639.71     24.76 o
  -1   0   3      106.79      111.59      4.85 o
   0   0   3       61.24       55.33      5.97 o
   1   0   3      334.67      296.72      5.52 o
   2   0   3      108.20       95.64      3.53 o
   3   0   3       11.75       20.59      2.69 o
   4   0   3        0.00       -0.07      2.49 o
   5   0   3       73.33       75.21      2.68 o
   6   0   3       43.17       41.14      2.74 o
   7   0   3        4.36        6.69      2.69 o
  -7   1   3       38.14       34.32      1.94 o
  -6   1   3        0.04       -0.12      1.82 o
  -5   1   3       17.69       20.84      2.06 o
  -4   1   3      281.06      289.16      3.09 o
  -3   1   3      127.61      151.02      4.05 o
  -2   1   3     1088.32     1201.52     13.66 o
  -1   1   3       43.05       43.05      3.26 o
   0   1   3      552.30      539.82     27.53 o
   1   1   3      668.64      637.50      8.43 o
   2   1   3     1493.24     1439.31     36.23 o
   3   1   3       32.62       36.53      2.58 o
   4   1   3       56.97       55.38      3.25 o
   5   1   3       51.55       51.45      3.15 o
   6   1   3        2.54        5.41      2.56 o
   7   1   3        2.84        5.99      2.71 o
  -7   2   3       45.20       46.54      2.60 o
  -6   2   3        4.12        4.28      2.27 o
  -5   2   3       23.26       23.88      2.09 o
  -4   2   3       20.14       21.09      2.02 o
  -3   2   3       94.47      115.67      2.50 o
  -2   2   3      119.21      139.21      3.00 o
  -1   2   3       66.58       60.71      3.07 o
   0   2   3        1.05        4.33      3.75 o
   1   2   3      109.17      104.03      3.93 o
   2   2   3       85.87       83.69      7.65 o
   3   2   3      129.07      134.35      3.28 o
   4   2   3        9.79        7.99      2.19 o
   5   2   3       26.10       29.08      2.38 o
   6   2   3        5.14        7.05      2.73 o
   7   2   3        5.70        9.96      2.98 o
  -7   3   3       14.00       14.78      2.33 o
  -6   3   3        2.21        5.44      2.76 o
  -5   3   3       27.21       29.37      2.20 o
  -4   3   3      265.78      265.95      6.77 o
  -3   3   3      176.13      173.55      2.59 o
  -2   3   3      178.17      164.67      3.74 o
  -1   3   3      282.00      310.86      3.82 o
   0   3   3       31.10       31.67      3.78 o
   1   3   3      247.19      222.60     15.11 o
   2   3   3       26.20       19.87      2.47 o
   3   3   3        0.08        2.04      2.35 o
   4   3   3       37.26       33.84      2.39 o
   5   3   3       27.89       28.64      2.51 o
   6   3   3       14.24       17.79      2.57 o
  -7   4   3        0.58        3.06      2.54 o
  -6   4   3       16.89       14.05      2.79 o
  -5   4   3      194.98      178.61      2.62 o
  -4   4   3      104.06       97.83      2.16 o
  -3   4   3      122.99      117.19      2.55 o
  -2   4   3       13.31       15.86      2.33 o
  -1   4   3      840.24      859.44     17.09 o
   0   4   3      456.40      436.23      5.07 o
   1   4   3       15.13       17.52      3.24 o
   2   4   3       14.07       11.13      2.59 o
   3   4   3       17.79       17.41      2.60 o
   4   4   3       55.88       53.52      2.57 o
   5   4   3        1.41        3.01      2.47 o
   6   4   3        0.76       -0.67      2.78 o
  -7   5   3        0.55        4.19      3.34 o
  -6   5   3        4.86        3.35      1.94 o
  -5   5   3       33.32       31.17      2.13 o
  -4   5   3        1.60        2.92      2.85 o
  -3   5   3       61.49       54.00      2.21 o
  -2   5   3      101.03       87.95      2.15 o
  -1   5   3       35.40       36.56      2.48 o
   0   5   3        1.06        2.03      2.55 o
   1   5   3      123.79      109.39      4.53 o
   2   5   3      279.10      249.85     20.63 o
   3   5   3       68.18       67.76      3.13 o
   4   5   3        0.01        3.71      2.42 o
   5   5   3       37.52       37.25      2.74 o
   6   5   3       13.42       15.40      2.74 o
  -7   6   3        1.58       -0.21      2.64 o
  -6   6   3       46.29       49.89      2.89 o
  -5   6   3       17.54       19.29      1.99 o
  -4   6   3      304.35      298.79      3.05 o
  -3   6   3      184.29      173.54      2.86 o
  -2   6   3      317.06      324.05      3.31 o
  -1   6   3       54.03       54.08      2.88 o
   0   6   3       25.36       23.60      2.84 o
   1   6   3       85.14       80.08      3.22 o
   2   6   3       16.24       15.56      2.68 o
   3   6   3       26.71       22.15      2.79 o
   4   6   3        0.19        3.32      2.67 o
   5   6   3       27.28       21.34      2.93 o
  -6   7   3       29.31       37.03      2.69 o
  -5   7   3        3.16        4.62      2.04 o
  -4   7   3      111.25      100.74      2.22 o
  -3   7   3      244.95      247.73      5.75 o
  -2   7   3       24.95       22.51      2.09 o
  -1   7   3      116.64      110.57      6.68 o
   0   7   3        8.15       10.84      2.82 o
   1   7   3        9.35        8.85      2.95 o
   2   7   3       11.80       13.54      2.82 o
   3   7   3        4.06        6.25      2.78 o
   4   7   3       17.94       15.44      2.61 o
   5   7   3       16.46       18.66      3.01 o
  -6   8   3       13.25       15.00      2.76 o
  -5   8   3        2.19        0.34      2.08 o
  -4   8   3       32.38       33.63      2.28 o
  -3   8   3        5.19        8.06      2.21 o
  -2   8   3       51.60       52.20      2.35 o
  -1   8   3      136.22      132.20     10.01 o
   0   8   3      718.30      707.29     13.05 o
   1   8   3       14.52       17.44      2.55 o
   2   8   3        9.95       18.33      3.00 o
   3   8   3        1.34        0.56      2.85 o
   4   8   3        4.53        2.99      2.97 o
  -5   9   3       65.36       72.45      3.03 o
  -4   9   3        0.24        0.52      2.26 o
  -3   9   3        3.08        3.66      2.03 o
  -2   9   3        9.73       10.98      2.31 o
  -1   9   3       49.89       40.20      2.52 o
   0   9   3       19.46       25.28      3.00 o
   1   9   3        3.17        6.24      3.14 o
   2   9   3        4.40        9.46      3.09 o
   3   9   3        4.79        8.45      3.09 o
  -4  10   3        7.84       11.07      2.43 o
  -3  10   3       12.77       10.86      2.39 o
  -2  10   3        3.12        7.20      2.83 o
  -1  10   3       60.88       63.82      4.80 o
   0  10   3        9.59        6.09      3.09 o
   1  10   3       18.47       23.29      3.06 o
   2  10   3        1.46        1.93      3.76 o
  -3  11   3        5.81       10.36      2.50 o
  -2  11   3        2.47        6.73      2.96 o
  -1  11   3       80.96       77.57      4.28 o
   0  11   3        0.28        2.97      3.58 o
   1  11   3        4.40       -1.37      3.84 o
   1 -14   4        4.91       10.06      3.18 o
  -2 -13   4        0.74        1.92      2.42 o
  -1 -13   4       30.32       27.85      2.49 o
   0 -13   4       14.90       14.97      2.69 o
   1 -13   4        5.25       12.36      2.52 o
   2 -13   4        0.04       -0.57      3.35 o
   3 -13   4        9.85       16.10      2.52 o
  -3 -12   4       40.33       44.33      4.48 o
  -2 -12   4        0.15        2.46      2.48 o
  -1 -12   4        6.84        9.91      2.32 o
   0 -12   4        4.35        5.63      2.64 o
   1 -12   4       36.07       29.41      2.19 o
   2 -12   4       15.56       16.62      2.69 o
   3 -12   4        5.60        9.39      2.48 o
   4 -12   4        7.32        4.92      2.39 o
  -4 -11   4        9.14       12.18      2.45 o
  -3 -11   4       62.12       58.69      3.36 o
  -2 -11   4       60.50       54.36      2.72 o
  -1 -11   4        6.81        7.27      2.89 o
   0 -11   4       21.71       25.33      2.57 o
   1 -11   4       11.06       22.79      2.41 o
   2 -11   4        0.62       -0.37      2.19 o
   3 -11   4       81.80       74.52      2.61 o
   4 -11   4        2.54        6.06      2.31 o
   5 -11   4        1.72        0.96      2.47 o
  -5 -10   4        0.17        3.78      2.02 o
  -4 -10   4       23.75       22.19      2.44 o
  -3 -10   4       29.74       30.72      2.74 o
  -2 -10   4       92.31       94.18      6.37 o
  -1 -10   4      108.29      104.52      4.25 o
   0 -10   4       11.95       11.79      2.65 o
   1 -10   4        1.86        2.75      2.80 o
   2 -10   4       67.93       63.81      5.44 o
   3 -10   4      293.81      279.97      4.69 o
   4 -10   4       64.78       56.96      3.33 o
   5 -10   4        3.45        3.72      2.40 o
   6 -10   4        5.62        5.70      2.51 o
  -5  -9   4        5.05        8.73      2.12 o
  -4  -9   4       64.71       65.06      6.29 o
  -3  -9   4        8.65       14.49      2.28 o
  -2  -9   4       86.26       80.96      8.64 o
  -1  -9   4       39.46       38.46      2.74 o
   0  -9   4       65.96       62.01      4.91 o
   1  -9   4        1.20        0.51      2.53 o
   2  -9   4       90.91       89.52      4.15 o
   3  -9   4       90.29       82.97      2.51 o
   4  -9   4       28.44       30.71      2.60 o
   5  -9   4       29.23       29.96      2.30 o
   6  -9   4        4.89        7.48      2.68 o
  -6  -8   4       24.96       33.77      2.49 o
  -5  -8   4        3.38        5.83      2.18 o
  -4  -8   4      124.66      125.71      6.04 o
  -3  -8   4      320.82      320.90     18.26 o
  -2  -8   4       96.02       93.51      6.36 o
  -1  -8   4       16.01       14.20      2.63 o
   0  -8   4       27.80       25.17      2.64 o
   1  -8   4        5.75        3.57      3.12 o
   2  -8   4      379.86      377.16      6.04 o
   3  -8   4       43.90       35.89      2.64 o
   4  -8   4       82.89       82.70      2.65 o
   5  -8   4       18.26       23.53      2.56 o
   6  -8   4       43.43       44.62      2.83 o
  -6  -7   4        9.26       10.21      2.33 o
  -5  -7   4       14.36       15.31      2.72 o
  -4  -7   4        5.76        6.60      2.45 o
  -3  -7   4      759.73      719.02     40.12 o
  -2  -7   4      247.67      233.05     16.27 o
  -1  -7   4        0.94        2.59      2.14 o
   0  -7   4      167.39      174.49     11.13 o
   1  -7   4      151.16      146.93      6.14 o
   2  -7   4      749.43      722.15     12.80 o
   3  -7   4        3.34        2.87      2.29 o
   4  -7   4        4.13        5.42      2.24 o
   5  -7   4       26.12       24.86      2.28 o
   6  -7   4        9.28       13.40      2.66 o
   7  -7   4       40.06       38.06      2.97 o
  -6  -6   4       46.25       41.48      2.23 o
  -5  -6   4      162.37      158.42      9.01 o
  -4  -6   4      205.88      211.96     17.07 o
  -3  -6   4        2.28        6.85      2.37 o
  -2  -6   4       98.81      102.40      4.50 o
  -1  -6   4       36.69       27.63      2.70 o
   0  -6   4       24.73       16.09      3.83 o
   1  -6   4        5.89        4.93      2.18 o
   2  -6   4      284.77      311.05      4.65 o
   3  -6   4      210.26      203.03      3.82 o
   4  -6   4      128.03      119.97      4.30 o
   5  -6   4       12.99       13.39      2.03 o
   6  -6   4       33.29       29.28      2.58 o
   7  -6   4        2.93        1.38      2.77 o
  -7  -5   4        4.03        3.65      2.65 o
  -6  -5   4        3.59        5.06      2.19 o
  -5  -5   4       17.98       14.98      2.18 o
  -4  -5   4      294.67      282.41     11.25 o
  -3  -5   4      243.64      247.98     11.93 o
  -2  -5   4        0.02        4.98      3.04 o
  -1  -5   4        9.28       12.47      2.91 o
   0  -5   4      127.70      138.70      7.70 o
   1  -5   4      523.13      484.16     14.39 o
   2  -5   4      102.28      105.07      3.05 o
   3  -5   4       44.30       46.16      2.53 o
   4  -5   4       88.68       89.44      3.36 o
   5  -5   4        4.62        7.90      2.56 o
   6  -5   4       58.71       58.51      2.55 o
   7  -5   4        2.28        2.92      2.58 o
  -7  -4   4        3.88        9.37      2.60 o
  -6  -4   4        3.28        2.31      2.12 o
  -5  -4   4       30.02       27.83      2.15 o
  -4  -4   4      262.43      249.40     15.14 o
  -3  -4   4      161.07      175.73      9.41 o
  -2  -4   4      384.99      395.39     20.61 o
  -1  -4   4        2.43        0.72      2.11 o
   0  -4   4      372.58      334.10     27.99 o
   1  -4   4      143.88      124.74      5.26 o
   2  -4   4       27.02       38.12      2.93 o
   3  -4   4      230.11      228.07      8.34 o
   4  -4   4        4.39        4.88      2.60 o
   5  -4   4       24.19       27.20      2.60 o
   6  -4   4       10.14        9.75      2.38 o
   7  -4   4        1.22        3.10      2.87 o
  -7  -3   4        3.38        5.34      2.65 o
  -6  -3   4        2.52        6.75      2.07 o
  -5  -3   4        0.48        2.72      2.22 o
  -4  -3   4       27.18       28.91      1.87 o
  -3  -3   4       47.96       52.39      2.24 o
  -2  -3   4     1600.24     1720.70     70.94 o
  -1  -3   4      377.07      363.42     24.89 o
   0  -3   4        1.02        5.74      3.19 o
   1  -3   4       59.93       63.60      3.86 o
   2  -3   4      213.43      211.86     10.01 o
   3  -3   4      428.69      417.01      9.09 o
   4  -3   4        4.57        1.67      2.32 o
   5  -3   4        1.42        4.43      2.67 o
   6  -3   4      120.23      116.99      4.62 o
   7  -3   4       24.36       23.08      2.91 o
  -7  -2   4       26.27       28.65      2.11 o
  -6  -2   4       26.01       26.25      2.33 o
  -5  -2   4        9.17       12.01      2.27 o
  -4  -2   4       10.33        6.76      1.93 o
  -3  -2   4      112.40      138.14      2.82 o
  -2  -2   4      413.04      432.75     12.60 o
  -1  -2   4      263.01      268.42     13.98 o
   0  -2   4      929.36      853.53     83.04 o
   1  -2   4     2163.42     2204.29    126.91 o
   2  -2   4      480.52      500.04      9.27 o
   3  -2   4      219.05      244.96      4.58 o
   4  -2   4      120.15      118.54      3.19 o
   5  -2   4       31.19       30.95      2.87 o
   6  -2   4       14.80       14.90      3.00 o
   7  -2   4        7.01        5.23      2.95 o
  -7  -1   4        9.87       10.86      2.01 o
  -6  -1   4       58.68       50.66      2.05 o
  -5  -1   4      339.27      346.19      5.76 o
  -4  -1   4      108.92      102.01      2.16 o
  -3  -1   4      745.74      830.47     13.53 o
  -2  -1   4       12.35       12.82      2.33 o
  -1  -1   4      331.32      337.26     11.78 o
   0  -1   4       42.31       41.85      3.69 o
   1  -1   4      229.14      212.80      5.95 o
   2  -1   4       90.77       82.63      4.39 o
   3  -1   4      235.33      255.93      4.52 o
   4  -1   4       23.79       28.68      2.93 o
   5  -1   4        1.08        3.56      2.69 o
   6  -1   4       24.01       22.54      2.46 o
   7  -1   4       22.71       28.78      3.04 o
  -7   0   4        8.52       11.53      2.02 o
  -6   0   4       60.95       60.36      2.26 o
  -5   0   4      108.39      101.38      2.48 o
  -4   0   4      131.39      115.00      3.20 o
  -3   0   4      469.48      455.26      8.18 o
  -2   0   4     1578.91     1665.38      6.72 o
  -1   0   4      446.39      465.20     13.67 o
   0   0   4     2333.42     2174.97    198.34 o
   1   0   4      760.52      698.32     12.82 o
   2   0   4      959.35      939.23     24.15 o
   3   0   4       15.16       10.19      2.86 o
   4   0   4       14.87       14.35      2.70 o
   5   0   4       34.15       36.65      2.81 o
   6   0   4        7.95        8.18      2.78 o
   7   0   4        2.24        7.52      3.87 o
  -7   1   4        0.05        0.89      2.18 o
  -6   1   4        8.10       11.92      2.31 o
  -5   1   4       25.92       28.13      2.09 o
  -4   1   4      222.25      219.04      2.73 o
  -3   1   4     1362.31     1484.16     14.92 o
  -2   1   4      264.65      280.70      6.26 o
  -1   1   4       77.73       69.94      3.02 o
   0   1   4     1311.91     1267.98     53.05 o
   1   1   4      125.44      105.33      3.69 o
   2   1   4       11.52       10.56      2.68 o
   3   1   4      179.05      185.46      3.44 o
   4   1   4       34.99       36.97      2.70 o
   5   1   4       52.88       53.00      3.29 o
   6   1   4        0.13        2.20      2.80 o
  -7   2   4       67.09       57.74      2.25 o
  -6   2   4        7.33        6.26      2.31 o
  -5   2   4       67.66       68.96      2.45 o
  -4   2   4      162.39      150.08      2.29 o
  -3   2   4      453.37      478.32      5.64 o
  -2   2   4        4.66        5.21      2.32 o
  -1   2   4       92.89      114.45      3.28 o
   0   2   4      120.44      115.55      4.22 o
   1   2   4       66.86       65.79      4.99 o
   2   2   4      162.04      139.88      3.88 o
   3   2   4       57.77       65.76      3.37 o
   4   2   4        5.32        3.97      2.50 o
   5   2   4        0.06        2.04      2.45 o
   6   2   4       35.23       33.89      2.86 o
  -7   3   4       27.91       24.82      2.13 o
  -6   3   4       15.24       14.54      2.15 o
  -5   3   4      157.93      152.59      3.02 o
  -4   3   4      228.28      222.34      6.60 o
  -3   3   4       49.62       43.65      2.09 o
  -2   3   4        0.26        1.83      1.87 o
  -1   3   4     1052.89     1105.96     19.90 o
   0   3   4       97.16       83.28      4.40 o
   1   3   4        6.51        6.33      3.28 o
   2   3   4        5.27        7.46      2.61 o
   3   3   4        2.59        2.10      2.43 o
   4   3   4       14.97       12.36      2.41 o
   5   3   4        1.09        2.09      2.58 o
   6   3   4        5.63        7.76      2.83 o
  -7   4   4        0.65       -2.47      2.00 o
  -6   4   4        5.62       10.02      1.96 o
  -5   4   4       59.90       63.19      2.82 o
  -4   4   4        4.78        4.84      2.32 o
  -3   4   4       98.10       91.92      2.64 o
  -2   4   4       45.32       36.65      2.91 o
  -1   4   4      334.09      308.48      3.80 o
   0   4   4       96.75      103.51      3.82 o
   1   4   4      195.36      179.69     12.87 o
   2   4   4       81.11       70.98      5.28 o
   3   4   4        0.48        0.44      2.74 o
   4   4   4        1.20        2.74      2.57 o
   5   4   4       19.22       17.48      2.70 o
   6   4   4        1.30        1.73      2.89 o
  -7   5   4       18.15       18.86      2.39 o
  -6   5   4        1.90        7.93      3.15 o
  -5   5   4        5.10        7.95      2.37 o
  -4   5   4      140.62      146.61      3.33 o
  -3   5   4       16.01       18.16      3.05 o
  -2   5   4        7.67       11.29      2.59 o
  -1   5   4        2.95        1.62      2.50 o
   0   5   4       48.41       40.48      3.43 o
   1   5   4      229.26      223.90      4.20 o
   2   5   4       11.37       11.05      3.19 o
   3   5   4       86.51       83.95      5.04 o
   4   5   4       13.45       11.26      2.63 o
   5   5   4       26.64       30.54      2.99 o
  -6   6   4       66.72       63.50      3.19 o
  -5   6   4       18.85       17.64      2.54 o
  -4   6   4        3.84        6.51      1.88 o
  -3   6   4       61.01       61.84      3.41 o
  -2   6   4        1.64        5.92      2.56 o
  -1   6   4       38.27       41.35      7.15 o
   0   6   4       24.55       28.12      3.58 o
   1   6   4      116.49      111.39      3.55 o
   2   6   4        1.49        3.73      3.30 o
   3   6   4       75.96       71.69      6.95 o
   4   6   4        3.79        6.61      2.70 o
   5   6   4        0.15        3.38      3.18 o
  -6   7   4       70.67       66.58      2.94 o
  -5   7   4       41.58       42.38      2.34 o
  -4   7   4       56.42       52.07      2.36 o
  -3   7   4      176.66      164.13      4.52 o
  -2   7   4       77.38       78.39      2.87 o
  -1   7   4        3.75        5.66      2.87 o
   0   7   4       83.93       81.83      3.04 o
   1   7   4        0.37        0.23      3.35 o
   2   7   4       51.39       47.59      3.09 o
   3   7   4        5.42        4.92      3.86 o
   4   7   4        0.14       -0.08      3.10 o
  -5   8   4       13.54       16.71      2.16 o
  -4   8   4       11.95       15.56      2.22 o
  -3   8   4        5.54        5.41      2.20 o
  -2   8   4        4.86        5.11      2.40 o
  -1   8   4       17.29       17.66      2.61 o
   0   8   4      341.50      362.30      7.99 o
   1   8   4       53.74       60.62      3.57 o
   2   8   4        0.18        1.02      3.25 o
   3   8   4        2.99        5.20      3.66 o
  -4   9   4        1.11        4.77      2.64 o
  -3   9   4       34.55       37.30      3.01 o
  -2   9   4       46.05       49.42      4.77 o
  -1   9   4        2.15        2.72      2.71 o
   0   9   4        1.40        1.16      2.89 o
   1   9   4       15.01       16.40      3.55 o
   2   9   4        7.67        8.91      3.75 o
  -3  10   4       11.45       12.57      2.85 o
  -2  10   4        3.08        5.42      2.99 o
  -1  10   4       57.69       58.12      3.90 o
   0  10   4       18.53       24.93      3.63 o
   1  10   4       25.12       25.95      3.18 o
   0 -14   5       14.04       14.32      2.61 o
   1 -14   5        0.00        3.74      2.35 o
  -2 -13   5        0.13        3.22      2.75 o
  -1 -13   5       20.31       25.24      2.76 o
   0 -13   5        8.84        7.99      2.39 o
   1 -13   5        0.10       -0.70      2.72 o
   2 -13   5        6.20       11.10      2.39 o
   3 -13   5        0.07        2.50      2.72 o
  -3 -12   5       38.37       41.47      2.61 o
  -2 -12   5        0.03       -1.61      2.65 o
  -1 -12   5        4.37        3.32      2.01 o
   0 -12   5        3.47        9.59      3.23 o
   1 -12   5        6.36        6.75      3.64 o
   2 -12   5        3.13        5.17      2.22 o
   3 -12   5        0.75        0.32      2.44 o
   4 -12   5        4.48        6.35      2.37 o
  -4 -11   5        0.11        4.77      2.28 o
  -3 -11   5        4.37        7.46      2.62 o
  -2 -11   5      132.23      129.49      5.79 o
  -1 -11   5      106.81       98.40      4.76 o
   0 -11   5       24.66       26.87      3.26 o
   1 -11   5        2.20        3.35      3.69 o
   2 -11   5       20.42       20.94      2.61 o
   3 -11   5       15.00       15.73      2.49 o
   4 -11   5       11.18       14.25      2.70 o
   5 -11   5        0.05        1.00      2.29 o
  -5 -10   5        1.10        5.94      3.19 o
  -4 -10   5        8.12        8.32      3.54 o
  -3 -10   5       17.25       18.38      2.17 o
  -2 -10   5        0.55        5.55      2.20 o
  -1 -10   5        3.44        7.08      2.75 o
   0 -10   5        2.25        0.79      4.73 o
   1 -10   5       31.95       34.51      4.59 o
   2 -10   5       27.27       28.89      5.11 o
   3 -10   5      221.56      205.24      7.05 o
   4 -10   5       17.82       17.03      2.46 o
   5 -10   5        3.43        6.14      2.65 o
  -5  -9   5       11.89       13.14      3.79 o
  -4  -9   5        3.11        6.43      2.22 o
  -3  -9   5       17.71       20.36      2.55 o
  -2  -9   5       44.24       43.01      5.23 o
  -1  -9   5       25.00       28.61      2.30 o
   0  -9   5       87.65       83.89      5.95 o
   1  -9   5        5.06        8.96      2.30 o
   2  -9   5       50.61       46.75      3.63 o
   3  -9   5      100.93      107.36      3.27 o
   4  -9   5       18.13       19.44      2.57 o
   5  -9   5        0.30        2.92      2.19 o
   6  -9   5       36.78       37.22      2.81 o
  -6  -8   5       30.11       28.93      3.36 o
  -5  -8   5        0.10        4.39      4.11 o
  -4  -8   5       40.27       49.24      6.31 o
  -3  -8   5      131.87      119.73      8.84 o
  -2  -8   5      217.93      210.25     15.26 o
  -1  -8   5       72.30       65.82      4.09 o
   0  -8   5       58.51       61.51      4.38 o
   1  -8   5        5.72        4.77      2.87 o
   2  -8   5        0.07       -3.02      2.90 o
   3  -8   5        6.90        9.08      2.53 o
   4  -8   5        7.48        8.86      2.61 o
   5  -8   5        4.61        2.81      2.30 o
   6  -8   5      104.81      108.59      3.80 o
  -6  -7   5        1.03        2.61      2.26 o
  -5  -7   5        5.53        9.82      2.91 o
  -4  -7   5        0.12        2.85      1.89 o
  -3  -7   5      115.08      108.04      6.92 o
  -2  -7   5       44.86       39.57      2.64 o
  -1  -7   5       14.82        8.64      2.17 o
   0  -7   5        8.23        7.79      2.28 o
   1  -7   5      269.15      251.90     17.09 o
   2  -7   5      153.83      160.10      3.10 o
   3  -7   5       10.12        6.81      2.44 o
   4  -7   5        7.91        6.38      2.48 o
   5  -7   5       28.76       27.89      2.64 o
   6  -7   5       34.81       35.89      4.36 o
  -6  -6   5        8.04        7.08      2.24 o
  -5  -6   5       69.25       66.47      6.06 o
  -4  -6   5       41.62       42.47      4.13 o
  -3  -6   5       33.63       32.89      2.21 o
  -2  -6   5      115.96      110.90      5.87 o
  -1  -6   5       72.31       67.00      3.77 o
   0  -6   5       78.72       68.90      7.31 o
   1  -6   5        1.22        2.35      3.18 o
   2  -6   5      104.02      106.74      4.17 o
   3  -6   5       28.89       26.70      2.75 o
   4  -6   5       31.17       30.21      2.33 o
   5  -6   5        0.13        1.54      2.70 o
   6  -6   5        0.04        2.04      2.78 o
   7  -6   5        0.32        2.44      3.10 o
  -7  -5   5       11.72       13.43      2.20 o
  -6  -5   5        1.15       -2.18      2.46 o
  -5  -5   5       27.48       25.90      2.01 o
  -4  -5   5       90.75       93.47      6.15 o
  -3  -5   5       63.88       67.08      2.46 o
  -2  -5   5      285.10      271.26     18.17 o
  -1  -5   5       52.06       41.23      9.52 o
   0  -5   5       32.17       29.28      3.16 o
   1  -5   5      396.24      399.23     21.30 o
   2  -5   5       87.98       84.80      3.25 o
   3  -5   5       49.32       52.03      2.63 o
   4  -5   5        1.52        5.97      2.63 o
   5  -5   5        0.52        4.52      2.33 o
   6  -5   5        2.18        3.33      2.75 o
   7  -5   5        1.81        5.10      3.09 o
  -7  -4   5        0.18        0.56      2.59 o
  -6  -4   5       20.71       20.00      2.21 o
  -5  -4   5       63.20       66.93      2.61 o
  -4  -4   5       17.24       23.42      4.76 o
  -3  -4   5       43.88       48.37      2.33 o
  -2  -4   5      285.46      283.80     15.74 o
  -1  -4   5      134.52      131.80     11.00 o
   0  -4   5      303.05      275.07     27.79 o
   1  -4   5       21.55       21.80      3.05 o
   2  -4   5       24.43       25.06      2.65 o
   3  -4   5       25.56       25.93      2.60 o
   4  -4   5       70.48       67.26      2.53 o
   5  -4   5        3.04        3.69      2.41 o
   6  -4   5        0.00       -1.91      2.98 o
   7  -4   5        3.09        9.47      3.49 o
  -7  -3   5       23.76       24.95      2.14 o
  -6  -3   5       29.86       33.59      2.23 o
  -5  -3   5        5.91        5.52      2.07 o
  -4  -3   5       16.11       10.93      2.12 o
  -3  -3   5      378.24      349.44      7.27 o
  -2  -3   5      226.82      225.27     11.54 o
  -1  -3   5      252.88      260.55     17.66 o
   0  -3   5     1256.99     1182.17    123.44 o
   1  -3   5     1076.38     1039.83     70.07 o
   2  -3   5      203.99      195.72      4.30 o
   3  -3   5       67.72       69.02      6.21 o
   4  -3   5       13.15       12.61      2.85 o
   5  -3   5       19.52       20.91      6.99 o
   6  -3   5        2.47        6.33      6.62 o
   7  -3   5       16.46       20.27      3.04 o
  -7  -2   5        2.15        2.78      2.53 o
  -6  -2   5        6.32        9.01      2.92 o
  -5  -2   5      177.88      166.84      4.46 o
  -4  -2   5      155.69      138.31      2.35 o
  -3  -2   5      124.41      118.97      2.42 o
  -2  -2   5       11.58       13.51      2.60 o
  -1  -2   5      165.36      159.77      9.65 o
   0  -2   5      213.34      229.57     19.53 o
   1  -2   5      580.86      576.11     25.83 o
   2  -2   5      107.97      121.78      6.15 o
   3  -2   5      120.42      126.40      9.35 o
   4  -2   5       73.25       74.36      3.65 o
   5  -2   5       90.63       87.98      7.35 o
   6  -2   5        2.83        2.95      3.50 o
   7  -2   5        0.06       -4.21      3.85 o
  -7  -1   5        3.56        4.71      2.22 o
  -6  -1   5        2.69        4.42      2.36 o
  -5  -1   5       13.46       13.55      2.12 o
  -4  -1   5       15.95       16.00      2.03 o
  -3  -1   5      161.28      171.48      4.22 o
  -2  -1   5      436.56      452.91      9.10 o
  -1  -1   5      147.62      144.37      7.85 o
   0  -1   5      590.83      597.52     53.33 o
   1  -1   5       10.08        7.69      3.37 o
   2  -1   5      622.89      594.12     19.92 o
   3  -1   5        1.99        2.46      3.49 o
   4  -1   5       75.75       78.37      3.66 o
   5  -1   5       22.92       21.63      2.87 o
   6  -1   5       27.51       31.37      3.86 o
   7  -1   5        0.77        3.55      3.88 o
  -7   0   5      120.13      121.76      2.80 o
  -6   0   5        0.95        0.59      2.09 o
  -5   0   5       17.41       15.98      1.77 o
  -4   0   5      245.33      235.02      5.92 o
  -3   0   5        0.98       -0.07      2.05 o
  -2   0   5       98.10      104.39      2.85 o
  -1   0   5       62.78       61.17      3.98 o
   0   0   5        1.87        5.56      3.11 o
   1   0   5      171.23      170.49     10.27 o
   2   0   5       25.66       22.82      3.19 o
   3   0   5      197.58      195.77      5.46 o
   4   0   5       82.51       78.16      3.62 o
   5   0   5       11.13        9.54      3.38 o
   6   0   5       15.82       16.62      3.70 o
  -7   1   5       89.90       88.65      2.55 o
  -6   1   5       50.14       51.03      2.06 o
  -5   1   5       44.97       42.59      2.41 o
  -4   1   5        1.59        1.34      1.94 o
  -3   1   5       13.75       13.24      1.81 o
  -2   1   5        0.12        2.14      1.88 o
  -1   1   5      322.33      317.21     22.41 o
   0   1   5       10.54       12.08      2.96 o
   1   1   5       35.73       34.07      3.10 o
   2   1   5        1.04        1.49      3.01 o
   3   1   5       44.70       44.57      3.10 o
   4   1   5       51.89       52.21      3.05 o
   5   1   5        9.45       10.62      3.64 o
   6   1   5        0.53        3.62      3.17 o
  -7   2   5        4.55        5.58      1.94 o
  -6   2   5       26.16       24.29      2.49 o
  -5   2   5        7.30        6.86      2.26 o
  -4   2   5      289.85      300.07      6.70 o
  -3   2   5      380.48      370.94     11.51 o
  -2   2   5      267.70      257.70      6.38 o
  -1   2   5       12.52       14.02      2.16 o
   0   2   5      110.32      120.45      4.31 o
   1   2   5      279.75      278.29      4.64 o
   2   2   5       53.46       57.00      3.71 o
   3   2   5       78.66       75.88      3.48 o
   4   2   5        2.64        2.87      2.70 o
   5   2   5        8.65        7.98      2.71 o
   6   2   5        2.63        2.83      3.11 o
  -7   3   5        4.91       10.84      2.28 o
  -6   3   5        6.37       14.67      2.42 o
  -5   3   5        0.05        2.80      1.86 o
  -4   3   5       66.02       58.03      2.17 o
  -3   3   5       22.94       20.40      2.07 o
  -2   3   5        0.23        1.73      1.97 o
  -1   3   5        1.38       -0.47      2.39 o
   0   3   5      288.01      305.49      4.63 o
   1   3   5      265.82      245.23     14.06 o
   2   3   5        3.10        4.66      3.18 o
   3   3   5        4.55        4.80      2.71 o
   4   3   5       21.49       23.33      2.88 o
   5   3   5       27.00       23.52      2.86 o
   6   3   5        0.36        1.12      3.07 o
  -7   4   5        5.31        8.26      2.40 o
  -6   4   5       21.42       24.38      2.48 o
  -5   4   5       24.09       29.55      2.02 o
  -4   4   5       10.77       10.73      2.00 o
  -3   4   5       69.61       65.66      2.47 o
  -2   4   5       28.37       26.35      2.25 o
  -1   4   5        5.29       10.05      2.96 o
   0   4   5       40.58       43.58      3.47 o
   1   4   5       17.79       21.24      3.50 o
   2   4   5      431.15      408.54     18.03 o
   3   4   5      109.06       96.83      3.19 o
   4   4   5        4.37        2.61      2.84 o
   5   4   5        0.58        1.85      2.99 o
  -6   5   5        4.07        7.46      2.33 o
  -5   5   5      146.94      152.13      2.65 o
  -4   5   5       46.86       47.32      2.41 o
  -3   5   5      178.16      160.77      2.49 o
  -2   5   5       40.11       38.28      2.76 o
  -1   5   5       68.45       67.62      5.46 o
   0   5   5      254.08      250.02      4.15 o
   1   5   5        6.14        9.28      3.19 o
   2   5   5        8.78        9.75      3.36 o
   3   5   5       53.69       56.41      6.01 o
   4   5   5        1.04        1.55      2.82 o
   5   5   5       11.41       14.49      2.94 o
  -6   6   5        1.19        3.82      2.45 o
  -5   6   5       29.23       29.07      2.26 o
  -4   6   5        3.96        1.89      2.33 o
  -3   6   5      135.68      136.84      3.20 o
  -2   6   5      110.83      104.96      2.45 o
  -1   6   5       54.68       53.13      2.66 o
   0   6   5      124.62      123.18      3.76 o
   1   6   5      118.72      118.57      5.27 o
   2   6   5        3.17        0.33      2.73 o
   3   6   5        2.82        3.32      5.01 o
   4   6   5       11.36        9.28      3.17 o
  -5   7   5       41.39       38.10      3.08 o
  -4   7   5       34.19       34.14      3.25 o
  -3   7   5       42.38       41.54      4.16 o
  -2   7   5       23.24       24.32      2.49 o
  -1   7   5       24.56       27.57      3.42 o
   0   7   5       21.49       21.74      4.39 o
   1   7   5      239.57      241.40      4.43 o
   2   7   5       40.24       42.88      3.77 o
   3   7   5        1.30        6.30      5.05 o
   4   7   5        4.79        5.36      3.79 o
  -5   8   5       64.41       68.33      3.00 o
  -4   8   5        0.91        4.77      2.32 o
  -3   8   5        0.69       -0.07      2.64 o
  -2   8   5       18.40       21.76      3.29 o
  -1   8   5        8.45       10.00      3.39 o
   0   8   5       70.72       71.76      3.66 o
   1   8   5       12.73       16.41      2.87 o
   2   8   5        0.81       -3.65      3.56 o
   3   8   5        5.88        7.56      5.41 o
  -4   9   5       36.83       40.21      3.50 o
  -3   9   5       29.54       29.86      3.35 o
  -2   9   5       21.73       19.33      2.45 o
  -1   9   5        5.54        1.13      3.96 o
   0   9   5       58.89       59.57      3.78 o
   1   9   5       17.28       18.77      4.22 o
   2   9   5        0.28        2.29      3.91 o
  -2  10   5        2.37        3.79      2.62 o
  -1  10   5        4.04        8.33      3.77 o
   0  10   5       39.75       42.58      3.97 o
   0 -14   6       14.69       22.75      3.84 o
   1 -14   6        0.70       -4.88      3.44 o
  -2 -13   6       60.64       76.28      2.91 o
  -1 -13   6        0.62        8.29      2.30 o
   0 -13   6        0.20        1.01      2.38 o
   1 -13   6        0.52       -3.91      3.19 o
   2 -13   6        0.01        2.65      2.43 o
   3 -13   6       13.23       15.50      2.59 o
  -3 -12   6        1.15        6.20      2.77 o
  -2 -12   6       67.58       71.15      2.89 o
  -1 -12   6       11.29       14.50      2.17 o
   0 -12   6       29.47       32.76      2.76 o
   1 -12   6        0.25        4.86      2.89 o
   2 -12   6        1.34        7.15      2.67 o
   3 -12   6        0.48       -1.83      2.73 o
   4 -12   6       29.73       20.62      2.50 o
  -4 -11   6        0.16        4.10      2.24 o
  -3 -11   6       43.92       47.77      3.45 o
  -2 -11   6       19.33       20.12      2.66 o
  -1 -11   6      105.35      103.07      3.56 o
   0 -11   6       59.39       55.89      4.98 o
   1 -11   6        3.27        5.73      3.26 o
   2 -11   6       24.97       23.21      2.72 o
   3 -11   6        0.26        1.36      2.70 o
   4 -11   6       39.25       36.70      2.85 o
   5 -11   6        0.05        3.64      2.73 o
  -5 -10   6        0.00       -0.61      2.50 o
  -4 -10   6        7.32        8.56      2.15 o
  -3 -10   6      190.28      186.14     16.53 o
  -2 -10   6        8.92        7.10      2.33 o
  -1 -10   6      101.82       99.72      6.39 o
   0 -10   6        0.70        4.53      2.69 o
   1 -10   6        3.38        6.22      2.98 o
   2 -10   6       13.66       12.74      2.22 o
   3 -10   6       34.61       28.37      2.31 o
   4 -10   6       34.93       29.94      2.48 o
   5 -10   6        0.59        0.14      2.66 o
  -5  -9   6       16.53       14.25      4.40 o
  -4  -9   6        0.01        2.40      2.02 o
  -3  -9   6        0.71        5.92      1.96 o
  -2  -9   6      252.65      242.31     16.56 o
  -1  -9   6       99.70       96.40      5.72 o
   0  -9   6       29.14       26.07      2.36 o
   1  -9   6      157.51      143.81     10.65 o
   2  -9   6       18.64       20.39      2.62 o
   3  -9   6      118.18      117.11      5.97 o
   4  -9   6       27.35       32.07      2.28 o
   5  -9   6       23.80       21.29      2.49 o
   6  -9   6        2.83        5.15      2.50 o
  -6  -8   6        8.70        8.55      2.30 o
  -5  -8   6        9.25       10.38      3.16 o
  -4  -8   6        0.87        3.62      2.50 o
  -3  -8   6        1.05       -2.59      2.11 o
  -2  -8   6       26.55       24.83      2.71 o
  -1  -8   6      376.76      367.11     18.87 o
   0  -8   6      145.71      143.70      8.19 o
   1  -8   6      609.95      577.86     42.91 o
   2  -8   6        8.46        9.74      2.68 o
   3  -8   6       63.45       60.53      3.16 o
   4  -8   6       10.81       14.82      2.37 o
   5  -8   6        6.30        7.73      2.37 o
   6  -8   6       12.21       12.04      2.94 o
  -6  -7   6       12.99       11.36      2.43 o
  -5  -7   6      100.54       93.44     14.36 o
  -4  -7   6        4.29        1.72      3.43 o
  -3  -7   6       47.94       45.52      2.97 o
  -2  -7   6       90.51       85.69      2.94 o
  -1  -7   6       70.76       75.95      2.52 o
   0  -7   6        0.43        1.48      2.74 o
   1  -7   6      339.22      333.74     18.06 o
   2  -7   6       11.50       10.84      3.44 o
   3  -7   6       12.21       13.46      2.42 o
   4  -7   6       44.57       43.99      2.67 o
   5  -7   6       94.27       89.86      3.06 o
   6  -7   6       11.81       16.11      2.40 o
  -6  -6   6       16.50       17.75      2.10 o
  -5  -6   6       15.03       13.94      2.55 o
  -4  -6   6       19.80       16.59      2.37 o
  -3  -6   6      171.37      168.26      8.11 o
  -2  -6   6      716.94      679.06     41.83 o
  -1  -6   6        3.26        7.56      2.38 o
   0  -6   6        1.22       -0.10      2.23 o
   1  -6   6       31.87       34.01      2.75 o
   2  -6   6       39.31       37.27      2.45 o
   3  -6   6       11.26       13.40      2.71 o
   4  -6   6       59.86       62.24      2.66 o
   5  -6   6        1.35        4.63      2.34 o
   6  -6   6       23.12       19.78      3.22 o
  -7  -5   6       27.77       30.15      2.75 o
  -6  -5   6        0.01       -0.76      1.90 o
  -5  -5   6        1.19        3.27      2.19 o
  -4  -5   6      164.52      155.13      4.79 o
  -3  -5   6       56.78       52.34      3.75 o
  -2  -5   6      251.44      253.67     13.37 o
  -1  -5   6       93.27       94.32      9.38 o
   0  -5   6       12.05        8.32      2.83 o
   1  -5   6      229.91      202.16     15.38 o
   2  -5   6        0.34       -1.14      2.66 o
   3  -5   6        0.28        3.81      2.65 o
   4  -5   6        7.90       12.44      2.79 o
   5  -5   6        0.01       -2.52      3.55 o
   6  -5   6        0.00        1.01      4.87 o
  -7  -4   6        8.10        6.99      2.39 o
  -6  -4   6       23.61       21.40      2.17 o
  -5  -4   6        0.16        0.71      3.24 o
  -4  -4   6        0.18       -1.03      3.85 o
  -3  -4   6       17.53       17.68      1.97 o
  -2  -4   6        1.16        0.12      2.18 o
  -1  -4   6      328.95      299.61     19.29 o
   0  -4   6       13.19       11.80      2.83 o
   1  -4   6      738.07      726.85     59.34 o
   2  -4   6       90.76       82.98      3.72 o
   3  -4   6       18.27       19.39      3.86 o
   4  -4   6      126.51      136.03      4.22 o
   5  -4   6        0.13        2.60      2.68 o
   6  -4   6        2.49        8.87      3.63 o
  -7  -3   6       35.87       35.69      2.38 o
  -6  -3   6        3.01        5.39      2.13 o
  -5  -3   6      259.15      227.31      4.05 o
  -4  -3   6       50.40       51.11      2.46 o
  -3  -3   6       11.36       12.50      2.13 o
  -2  -3   6        9.26       10.64      2.94 o
  -1  -3   6       39.74       47.40      3.93 o
   0  -3   6       19.10       23.16      2.86 o
   1  -3   6      138.34      144.13     13.39 o
   2  -3   6      134.72      160.85      5.32 o
   3  -3   6       18.47       21.72      3.93 o
   4  -3   6       15.48       18.94      2.76 o
   5  -3   6        5.12        4.76      2.84 o
   6  -3   6        2.47       10.17      5.03 o
  -7  -2   6       13.20       14.43      2.54 o
  -6  -2   6        0.36        1.32      2.02 o
  -5  -2   6       70.83       74.31      2.27 o
  -4  -2   6      142.30      146.85      3.52 o
  -3  -2   6        7.43        9.89      2.15 o
  -2  -2   6      576.81      566.24     23.55 o
  -1  -2   6      596.86      588.12     34.55 o
   0  -2   6     1116.03     1021.42     82.17 o
   1  -2   6      981.86      980.02     81.48 o
   2  -2   6       40.66       37.45      4.37 o
   3  -2   6       24.44       25.40      3.31 o
   4  -2   6       30.24       29.97      3.45 o
   5  -2   6        7.14        7.89      3.49 o
   6  -2   6        1.46       11.26      3.55 o
  -7  -1   6       16.68       13.34      2.58 o
  -6  -1   6        2.65        6.57      1.93 o
  -5  -1   6       40.28       39.79      2.35 o
  -4  -1   6        1.68        1.70      2.07 o
  -3  -1   6      227.08      206.32      8.78 o
  -2  -1   6       88.62       89.99      2.79 o
  -1  -1   6       69.50       54.40      3.22 o
   0  -1   6       24.23       26.31      2.88 o
   1  -1   6      222.32      204.98     13.94 o
   2  -1   6     1049.59      969.31     10.52 o
   3  -1   6      642.48      616.50     13.96 o
   4  -1   6        9.41       10.81      3.53 o
   5  -1   6        6.74        5.50      3.58 o
   6  -1   6       11.43        8.64      4.02 o
  -7   0   6        1.43        0.43      2.34 o
  -6   0   6        4.22        2.68      2.40 o
  -5   0   6       14.79       17.34      2.07 o
  -4   0   6        2.95        3.45      2.35 o
  -3   0   6      322.64      300.82      4.63 o
  -2   0   6      105.83       98.27      3.52 o
  -1   0   6       38.84       48.86      3.31 o
   0   0   6        4.19       10.51      2.75 o
   1   0   6       29.04       27.20      3.21 o
   2   0   6        0.87        3.21      2.99 o
   3   0   6      409.97      420.03     14.31 o
   4   0   6        0.39        7.08      3.54 o
   5   0   6        1.39        4.88      3.65 o
   6   0   6       39.61       36.69      3.20 o
  -7   1   6       33.17       38.67      2.41 o
  -6   1   6      128.48      122.81      3.42 o
  -5   1   6        3.54        4.23      1.87 o
  -4   1   6      327.62      320.64      2.95 o
  -3   1   6      163.49      161.64      5.18 o
  -2   1   6      135.30      125.99      4.51 o
  -1   1   6       82.00       83.85      6.33 o
   0   1   6       66.36       75.09      3.45 o
   1   1   6       71.11       67.57      3.52 o
   2   1   6        4.88        6.66      3.15 o
   3   1   6        0.35        1.51      2.97 o
   4   1   6        5.75        7.74      3.53 o
   5   1   6       19.78       15.46      5.26 o
   6   1   6       31.30       36.82      4.03 o
  -7   2   6        8.84       11.64      2.41 o
  -6   2   6       11.43        8.94      2.45 o
  -5   2   6        8.52       15.19      2.33 o
  -4   2   6      453.39      428.66      9.05 o
  -3   2   6      131.00      130.60      3.13 o
  -2   2   6       67.27       70.39      2.27 o
  -1   2   6       20.64       19.66      2.77 o
   0   2   6      216.33      203.10      4.13 o
   1   2   6      309.28      296.53      4.87 o
   2   2   6       38.95       39.10      3.97 o
   3   2   6        3.87        7.38      3.89 o
   4   2   6        0.71        0.09      2.96 o
   5   2   6        5.36        7.18      3.15 o
  -7   3   6        9.40        5.09      4.36 o
  -6   3   6       38.88       38.31      2.15 o
  -5   3   6        0.30        2.76      2.05 o
  -4   3   6       60.32       56.72      2.56 o
  -3   3   6        7.32        8.63      1.92 o
  -2   3   6      157.44      148.61      3.44 o
  -1   3   6       60.57       50.62      3.01 o
   0   3   6       23.29       26.19      3.27 o
   1   3   6       59.65       58.86      3.59 o
   2   3   6      155.95      143.33     11.32 o
   3   3   6        0.01       -0.46      3.00 o
   4   3   6        0.23        1.96      3.07 o
   5   3   6        0.20        0.32      3.23 o
  -6   4   6        2.94        4.94      2.60 o
  -5   4   6       52.68       55.00      2.52 o
  -4   4   6       23.24       26.77      2.09 o
  -3   4   6      197.65      196.32      3.93 o
  -2   4   6       17.83       23.48      3.31 o
  -1   4   6       11.10       12.31      2.73 o
   0   4   6       99.57       98.19      3.55 o
   1   4   6        8.63       12.80      3.21 o
   2   4   6       59.04       56.91      4.03 o
   3   4   6      100.46       94.22      4.73 o
   4   4   6        2.38        3.07      2.83 o
   5   4   6        2.05        2.68      3.18 o
  -6   5   6        4.75        9.20      2.57 o
  -5   5   6      166.38      151.00      6.40 o
  -4   5   6        0.82        1.73      2.17 o
  -3   5   6       55.83       50.76      2.25 o
  -2   5   6        0.12        0.81      2.72 o
  -1   5   6        4.05        4.41      6.20 o
   0   5   6      115.38      116.38      3.73 o
   1   5   6        5.51        3.84      3.43 o
   2   5   6       13.48       15.31      3.88 o
   3   5   6       31.69       26.00      5.11 o
   4   5   6        3.84        4.27      3.68 o
  -5   6   6        3.25        4.04      2.51 o
  -4   6   6       19.29       21.57      2.21 o
  -3   6   6       40.63       39.19      2.39 o
  -2   6   6       85.35       86.62      2.74 o
  -1   6   6        0.41       -0.34      2.70 o
   0   6   6       12.23       10.53      3.44 o
   1   6   6      110.62      116.66      3.95 o
   2   6   6       39.62       43.70      3.71 o
   3   6   6        0.08        1.03      5.16 o
   4   6   6       10.14       16.09      4.82 o
  -5   7   6        5.64        7.94      2.38 o
  -4   7   6        1.20        2.91      2.33 o
  -3   7   6       34.12       34.92      2.87 o
  -2   7   6        1.54        1.26      3.12 o
  -1   7   6        0.26        1.67      3.38 o
   0   7   6       10.79        9.85      2.78 o
   1   7   6       39.97       41.54      5.07 o
   2   7   6       11.39       12.75      3.70 o
   3   7   6        1.38        1.42      5.18 o
  -4   8   6        0.07        4.34      2.65 o
  -3   8   6       12.62       16.60      2.75 o
  -2   8   6       30.81       34.81      6.33 o
  -1   8   6       31.99       36.33      4.29 o
   0   8   6        0.14        0.41      7.21 o
   1   8   6        4.86        8.22      3.72 o
   2   8   6        1.40        2.13      3.85 o
  -3   9   6       11.58       16.97      3.21 o
  -2   9   6        8.93       10.36      4.29 o
  -1   9   6        0.00        0.39      3.09 o
   0   9   6       18.17       28.62      3.85 o
   0 -14   7        0.29        3.63      3.36 o
   1 -14   7       21.09       17.86      2.87 o
  -2 -13   7       11.91       13.75      2.51 o
  -1 -13   7        6.41        7.80      2.27 o
   0 -13   7       10.54       11.13      2.97 o
   1 -13   7       36.90       45.06      3.16 o
   2 -13   7        2.13        2.52      4.47 o
   3 -13   7        0.27        4.72      2.61 o
  -3 -12   7        0.00        0.49      3.44 o
  -2 -12   7        5.01        7.22      2.17 o
  -1 -12   7       14.46       14.37      4.08 o
   0 -12   7       27.26       26.22      2.78 o
   1 -12   7        0.02        0.66      2.15 o
   2 -12   7        6.34        8.36      3.34 o
   3 -12   7        5.43        8.44      2.55 o
   4 -12   7       17.78       22.91      2.90 o
  -4 -11   7        0.01        2.11      2.25 o
  -3 -11   7        9.87       10.91      2.54 o
  -2 -11   7        4.77        6.58      2.36 o
  -1 -11   7        1.15        1.38      2.45 o
   0 -11   7        2.52        3.47      3.33 o
   1 -11   7        4.52        5.72      2.18 o
   2 -11   7        0.00        1.13      2.62 o
   3 -11   7        4.23        8.88      2.35 o
   4 -11   7        5.82        7.65      2.92 o
   5 -11   7        2.73        2.28      2.47 o
  -5 -10   7        7.70        5.45      2.53 o
  -4 -10   7       16.87       17.68      2.45 o
  -3 -10   7        1.65        8.29      2.25 o
  -2 -10   7       11.04       13.54      2.66 o
  -1 -10   7        1.99        2.24      2.43 o
   0 -10   7       46.24       42.23      3.64 o
   1 -10   7       14.69       13.01      2.72 o
   2 -10   7       11.85        8.34      3.42 o
   3 -10   7       25.50       24.12      2.67 o
   4 -10   7        7.28        7.80      2.59 o
   5 -10   7        1.19        1.32      2.68 o
  -5  -9   7       48.10       46.56      3.53 o
  -4  -9   7        0.95        0.74      1.99 o
  -3  -9   7       62.15       61.90      4.43 o
  -2  -9   7      222.81      208.54     16.13 o
  -1  -9   7      133.02      120.83      8.78 o
   0  -9   7       16.65       15.37      2.91 o
   1  -9   7       78.89       70.20      5.06 o
   2  -9   7       19.07       18.77      3.37 o
   3  -9   7       27.29       29.32      2.90 o
   4  -9   7        6.27        3.86      2.67 o
   5  -9   7        2.45        4.44      2.90 o
  -5  -8   7       21.94       19.68      2.16 o
  -4  -8   7        0.98        0.72      2.45 o
  -3  -8   7        0.41       -0.53      2.06 o
  -2  -8   7       21.97       22.84      3.42 o
  -1  -8   7        2.63        2.75      2.54 o
   0  -8   7       52.27       64.52      6.29 o
   1  -8   7      213.29      199.34     12.83 o
   2  -8   7      166.53      164.10     11.61 o
   3  -8   7        4.35        6.07      2.73 o
   4  -8   7        1.41        3.03      2.51 o
   5  -8   7        0.91        1.99      2.55 o
   6  -8   7        3.35        2.52      3.25 o
  -6  -7   7       10.02       10.95      2.46 o
  -5  -7   7        5.64       10.17      2.91 o
  -4  -7   7        7.01       10.54      2.43 o
  -3  -7   7        5.88        8.45      1.82 o
  -2  -7   7      104.07       96.67      4.44 o
  -1  -7   7      156.57      154.90     10.18 o
   0  -7   7      160.71      151.73     11.54 o
   1  -7   7       18.59       21.77      2.78 o
   2  -7   7      119.74      124.65      5.58 o
   3  -7   7       19.63       18.66      2.53 o
   4  -7   7       26.72       26.82      2.71 o
   5  -7   7       10.92        9.30      2.66 o
   6  -7   7        2.73        5.09      3.89 o
  -6  -6   7        5.27        7.20      2.16 o
  -5  -6   7        3.94        7.00      2.20 o
  -4  -6   7       16.60       19.32      2.31 o
  -3  -6   7       48.42       49.45      2.52 o
  -2  -6   7        7.22        9.45      2.32 o
  -1  -6   7       15.83       19.06      3.80 o
   0  -6   7        8.91        9.64      2.34 o
   1  -6   7       54.16       54.71      5.49 o
   2  -6   7       86.95       87.25      3.77 o
   3  -6   7      124.69      120.52      3.34 o
   4  -6   7        0.02        0.35      2.52 o
   5  -6   7        7.50        8.00      3.76 o
   6  -6   7        0.59        6.98      5.21 o
  -6  -5   7        2.65        7.69      2.47 o
  -5  -5   7       16.04       19.45      2.47 o
  -4  -5   7       23.86       28.39      2.17 o
  -3  -5   7       12.73       14.56      2.62 o
  -2  -5   7       74.67       72.79      6.26 o
  -1  -5   7       84.57       84.73      5.80 o
   0  -5   7      128.25      126.24     10.51 o
   1  -5   7       18.43       23.44      4.31 o
   2  -5   7        1.62        0.55      2.69 o
   3  -5   7       97.35       95.56      3.64 o
   4  -5   7       41.50       40.60      4.68 o
   5  -5   7        0.93        2.54      2.95 o
   6  -5   7        0.26       -0.48      3.69 o
  -7  -4   7       37.09       36.19      2.27 o
  -6  -4   7       19.42       22.55      2.71 o
  -5  -4   7       64.46       63.74      2.95 o
  -4  -4   7        8.57       14.15      2.32 o
  -3  -4   7       69.83       69.62      3.39 o
  -2  -4   7      114.90       96.39      4.75 o
  -1  -4   7      167.34      165.68     11.67 o
   0  -4   7       56.94       61.85      4.87 o
   1  -4   7      186.80      187.13     15.62 o
   2  -4   7       28.05       28.24      3.49 o
   3  -4   7       30.48       26.03      2.92 o
   4  -4   7        1.98        3.10      3.76 o
   5  -4   7        0.16        3.56      3.03 o
   6  -4   7        1.89        0.79      3.73 o
  -7  -3   7        0.55        1.49      2.58 o
  -6  -3   7        3.95        3.85      2.40 o
  -5  -3   7       54.74       59.97      4.05 o
  -4  -3   7      297.42      283.98     10.11 o
  -3  -3   7       43.67       37.80      2.26 o
  -2  -3   7        9.44       12.62      2.42 o
  -1  -3   7        0.77        3.17      2.47 o
   0  -3   7      105.85      130.65      6.72 o
   1  -3   7        0.72        2.83      3.21 o
   2  -3   7        6.90       17.35      4.40 o
   3  -3   7      112.73      121.02      4.86 o
   4  -3   7        6.99        8.56      7.24 o
   5  -3   7        7.17        8.85      3.77 o
   6  -3   7        0.88       -0.86      3.80 o
  -7  -2   7       13.69       14.27      2.16 o
  -6  -2   7       79.43       82.04      2.62 o
  -5  -2   7        1.44        3.29      2.33 o
  -4  -2   7      102.48       89.92      3.55 o
  -3  -2   7        1.21        3.89      2.10 o
  -2  -2   7      303.05      283.01     11.76 o
  -1  -2   7      477.63      426.10     39.79 o
   0  -2   7      214.67      210.79     13.31 o
   1  -2   7       71.10       74.75      4.96 o
   2  -2   7      170.17      160.58     14.34 o
   3  -2   7        0.11        4.28      3.85 o
   4  -2   7       35.96       35.44      3.78 o
   5  -2   7        0.32        0.78      3.63 o
   6  -2   7        0.93        1.70      4.22 o
  -7  -1   7       58.30       66.79      2.54 o
  -6  -1   7       13.23       14.03      2.48 o
  -5  -1   7        6.57       10.26      2.29 o
  -4  -1   7      124.08      117.59      4.34 o
  -3  -1   7      205.35      195.30      7.94 o
  -2  -1   7       25.80       27.16      2.48 o
  -1  -1   7      214.99      196.46     14.25 o
   0  -1   7      114.03      121.00      4.78 o
   1  -1   7        4.59        4.41      2.90 o
   2  -1   7       57.34       56.40      3.94 o
   3  -1   7      373.50      373.38     18.54 o
   4  -1   7       74.44       70.74      3.88 o
   5  -1   7       10.22       14.21      3.61 o
   6  -1   7        0.11        0.75      3.86 o
  -7   0   7       48.77       53.42      2.48 o
  -6   0   7       33.69       30.66      2.91 o
  -5   0   7       30.62       29.66      2.57 o
  -4   0   7       62.46       64.29      2.43 o
  -3   0   7      204.60      199.23      5.66 o
  -2   0   7       42.99       43.23      4.08 o
  -1   0   7        6.53        3.97      2.65 o
   0   0   7      181.33      200.25      4.66 o
   1   0   7        8.48        9.26      2.93 o
   2   0   7       61.62       56.49      3.60 o
   3   0   7       23.92       25.44      3.88 o
   4   0   7       82.61       75.96      3.94 o
   5   0   7       11.47       11.91      3.69 o
   6   0   7        0.37        0.88      4.66 o
  -7   1   7        4.74        5.08      2.67 o
  -6   1   7       17.05       21.33      3.87 o
  -5   1   7        0.19       -1.40      1.85 o
  -4   1   7        1.04        3.79      2.00 o
  -3   1   7      245.90      233.61      4.20 o
  -2   1   7      105.86       96.20      2.34 o
  -1   1   7       27.07       27.44      4.86 o
   0   1   7       26.01       22.61      2.76 o
   1   1   7       32.85       27.70      3.09 o
   2   1   7      285.96      289.28     20.36 o
   3   1   7        1.06        0.06      3.16 o
   4   1   7        1.61        5.18      4.67 o
   5   1   7       25.26       25.01      5.97 o
  -6   2   7       15.16       18.34      2.05 o
  -5   2   7       22.69       23.23      3.86 o
  -4   2   7       33.07       36.88      2.36 o
  -3   2   7        9.02        5.30      2.13 o
  -2   2   7        0.18        1.79      2.20 o
  -1   2   7        0.23        0.71      2.71 o
   0   2   7        9.41        8.56      3.20 o
   1   2   7        2.86        2.38      3.44 o
   2   2   7      133.58      133.46     16.76 o
   3   2   7       31.50       27.57      3.26 o
   4   2   7       18.98       19.22      3.53 o
   5   2   7       15.48       17.31      4.06 o
  -6   3   7       29.80       24.29      2.60 o
  -5   3   7       51.81       43.33      2.47 o
  -4   3   7      107.09      106.60      2.61 o
  -3   3   7       19.62       22.37      2.49 o
  -2   3   7       11.24       13.98      2.34 o
  -1   3   7       34.33       28.93      2.94 o
   0   3   7        0.83        3.11      3.09 o
   1   3   7      116.82      108.01      9.93 o
   2   3   7        4.20        2.39      3.32 o
   3   3   7       48.18       41.84      4.34 o
   4   3   7        5.35        7.40      3.48 o
   5   3   7        3.49        3.77      3.93 o
  -6   4   7        0.52        4.39      2.58 o
  -5   4   7        4.97        4.10      2.19 o
  -4   4   7       86.82       85.26      2.39 o
  -3   4   7      191.57      186.50      3.13 o
  -2   4   7      134.38      129.38      4.66 o
  -1   4   7        4.12        9.81      3.34 o
   0   4   7        9.49       14.67      3.29 o
   1   4   7      115.23      120.25      3.83 o
   2   4   7       37.16       36.41      3.67 o
   3   4   7       15.49       18.11      5.02 o
   4   4   7        1.46        3.01      3.54 o
  -5   5   7        0.50        1.41      2.00 o
  -4   5   7       25.79       21.66      3.33 o
  -3   5   7       25.13       21.98      2.60 o
  -2   5   7      228.34      228.41      8.92 o
  -1   5   7       12.98       16.18      2.79 o
   0   5   7       14.37       15.89      3.38 o
   1   5   7       77.16       77.15      3.76 o
   2   5   7        2.87        2.78      3.55 o
   3   5   7       11.77       16.37      5.26 o
   4   5   7        2.09        6.66      4.29 o
  -5   6   7        1.07        1.20      2.33 o
  -4   6   7       14.91       19.79      2.91 o
  -3   6   7        2.10        7.09      2.81 o
  -2   6   7       16.06       15.88      3.22 o
  -1   6   7       22.90       21.88      3.21 o
   0   6   7       48.77       54.15      5.27 o
   1   6   7       74.83       77.68      3.87 o
   2   6   7       29.65       27.86      3.76 o
   3   6   7       19.17       24.40      5.57 o
  -4   7   7       25.92       25.98      2.81 o
  -3   7   7       14.42       11.72      2.93 o
  -2   7   7        6.38        7.25      2.93 o
  -1   7   7       61.90       61.70      4.41 o
   0   7   7        0.30        4.30      3.51 o
   1   7   7       28.65       30.86      3.72 o
   2   7   7        4.19        6.83      4.22 o
  -3   8   7       55.20       57.34      4.17 o
  -2   8   7       16.74       23.56      3.88 o
  -1   8   7        4.57        6.08      5.04 o
   0   8   7        6.34       13.06      3.10 o
  -2 -13   8        0.45        2.98      2.60 o
  -1 -13   8        0.72        5.39      2.28 o
   0 -13   8        0.00       -0.72      2.43 o
   1 -13   8       29.45       31.15      2.60 o
   2 -13   8       17.35       21.14      2.93 o
   3 -13   8        0.54        7.35      2.98 o
  -3 -12   8        5.30        7.32      2.12 o
  -2 -12   8       25.00       30.46      3.43 o
  -1 -12   8       14.78       20.52      4.01 o
   0 -12   8        0.00       -2.60      2.82 o
   1 -12   8       33.23       32.51      2.22 o
   2 -12   8        8.26       13.26      2.93 o
   3 -12   8        5.64        3.80      4.35 o
   4 -12   8        6.01        7.98      3.36 o
  -4 -11   8        1.85        6.03      2.58 o
  -3 -11   8       19.44       22.37      2.75 o
  -2 -11   8       23.24       28.61      3.80 o
  -1 -11   8        1.18       -1.87      3.70 o
   0 -11   8       53.86       53.66      3.74 o
   1 -11   8        2.85        6.04      2.72 o
   2 -11   8        9.27       10.06      2.68 o
   3 -11   8        2.91        7.93      2.38 o
   4 -11   8        5.12        3.74      2.91 o
  -4 -10   8        7.11        8.99      2.19 o
  -3 -10   8        1.58        0.96      2.43 o
  -2 -10   8       30.08       33.73      2.46 o
  -1 -10   8        0.16        6.90      2.47 o
   0 -10   8      178.18      170.49      8.50 o
   1 -10   8       20.08       20.04      2.47 o
   2 -10   8        1.42        1.73      3.59 o
   3 -10   8       16.70       23.01      2.62 o
   4 -10   8       10.29       14.13      2.97 o
   5 -10   8        5.89       -0.17      3.35 o
  -5  -9   8        7.47        8.29      2.69 o
  -4  -9   8       24.77       30.93      2.50 o
  -3  -9   8        9.48        3.05      2.52 o
  -2  -9   8       12.68       15.20      2.63 o
  -1  -9   8        1.96        2.97      2.42 o
   0  -9   8        0.11        3.53      2.42 o
   1  -9   8      195.89      175.85     12.58 o
   2  -9   8        9.79        8.90      2.38 o
   3  -9   8       26.65       24.37      2.67 o
   4  -9   8        5.02        9.73      3.13 o
   5  -9   8        4.19        6.98      3.07 o
  -5  -8   8       40.32       41.02      3.74 o
  -4  -8   8      307.44      279.44     30.02 o
  -3  -8   8        4.22        4.81      2.50 o
  -2  -8   8       34.60       36.22      2.64 o
  -1  -8   8       45.98       44.83      2.75 o
   0  -8   8       54.88       53.26      5.50 o
   1  -8   8       86.72       81.81      6.96 o
   2  -8   8        2.13        2.21      3.05 o
   3  -8   8        4.60        8.24      3.34 o
   4  -8   8       62.87       60.61      2.76 o
   5  -8   8        3.47        6.28      2.68 o
  -6  -7   8       28.80       32.55      2.76 o
  -5  -7   8        8.86       15.12      2.24 o
  -4  -7   8        7.94        9.56      2.48 o
  -3  -7   8       33.07       35.57      5.97 o
  -2  -7   8      138.93      137.17     14.89 o
  -1  -7   8      394.80      326.30     22.41 o
   0  -7   8       58.78       58.42      3.99 o
   1  -7   8       66.94       61.14      3.54 o
   2  -7   8      212.75      207.39     16.49 o
   3  -7   8        0.91        7.16      3.18 o
   4  -7   8       39.91       39.19      3.28 o
   5  -7   8        0.76        1.18      6.25 o
   6  -7   8        0.04        2.60      4.00 o
  -6  -6   8        1.65        1.31      2.58 o
  -5  -6   8       16.46       13.01      2.43 o
  -4  -6   8        0.02        3.47      2.40 o
  -3  -6   8       30.39       32.29      4.05 o
  -2  -6   8       55.44       59.04      2.80 o
  -1  -6   8       14.69       15.92      2.47 o
   0  -6   8       19.78       20.81      2.49 o
   1  -6   8        5.08        5.96      2.87 o
   2  -6   8       47.80       50.01      2.93 o
   3  -6   8        8.92        6.68      3.15 o
   4  -6   8       25.68       23.43      4.03 o
   5  -6   8        2.35        6.42      5.85 o
   6  -6   8        0.15       -2.39      3.21 o
  -6  -5   8       28.88       29.09      3.49 o
  -5  -5   8       43.38       42.19      3.69 o
  -4  -5   8       58.30       51.91      3.39 o
  -3  -5   8       79.63       74.55      3.99 o
  -2  -5   8        4.92        3.66      2.39 o
  -1  -5   8       46.31       44.46      2.79 o
   0  -5   8       57.54       56.24      2.55 o
   1  -5   8        6.01        8.05      3.09 o
   2  -5   8        3.00        7.10      3.12 o
   3  -5   8        4.48       -2.53      4.15 o
   4  -5   8       90.55       94.22      4.47 o
   5  -5   8        5.50        7.54      3.36 o
   6  -5   8        0.45        4.75      4.70 o
  -6  -4   8        8.80        8.90      2.34 o
  -5  -4   8       12.54       13.04      1.99 o
  -4  -4   8       51.61       44.40      2.28 o
  -3  -4   8      196.84      196.83     10.27 o
  -2  -4   8        8.92        6.74      2.43 o
  -1  -4   8        1.83        4.66      2.62 o
   0  -4   8        0.13        0.02      2.34 o
   1  -4   8      133.35      122.57     13.72 o
   2  -4   8        0.26       -1.07      3.36 o
   3  -4   8        0.09        0.67      3.96 o
   4  -4   8        6.67        7.79      2.69 o
   5  -4   8        1.05        0.36      3.86 o
   6  -4   8        5.33        8.02      3.98 o
  -6  -3   8        1.10        4.27      2.22 o
  -5  -3   8       27.64       21.46      2.26 o
  -4  -3   8       63.98       62.33      2.33 o
  -3  -3   8      232.07      222.30     14.21 o
  -2  -3   8      414.97      413.19     28.56 o
  -1  -3   8      128.22      128.43      9.08 o
   0  -3   8      115.47      114.26      7.64 o
   1  -3   8       18.88       17.36      3.10 o
   2  -3   8        0.72        0.48      4.27 o
   3  -3   8       69.01       71.02      4.07 o
   4  -3   8        8.35       11.27      4.27 o
   5  -3   8        1.17        5.38      3.78 o
   6  -3   8        0.03        0.25      5.09 o
  -6  -2   8       48.30       41.93      2.37 o
  -5  -2   8       38.29       38.78      2.22 o
  -4  -2   8       50.32       48.70      3.36 o
  -3  -2   8       60.85       65.14      3.00 o
  -2  -2   8       11.69       13.39      2.16 o
  -1  -2   8       82.50       78.77      4.47 o
   0  -2   8       11.93       10.75      2.72 o
   1  -2   8        2.93        4.73      3.03 o
   2  -2   8       81.75       71.15      9.85 o
   3  -2   8      448.90      424.12     58.47 o
   4  -2   8        0.62        0.29      3.54 o
   5  -2   8        0.12       -2.19      3.18 o
   6  -2   8        1.94       -1.29      3.62 o
  -6  -1   8        4.63        4.81      2.52 o
  -5  -1   8       48.11       47.10      2.29 o
  -4  -1   8       80.00       78.42      2.32 o
  -3  -1   8       23.94       24.34      4.24 o
  -2  -1   8      490.55      453.73     25.23 o
  -1  -1   8        0.01        0.36      2.51 o
   0  -1   8       46.46       51.01      2.82 o
   1  -1   8        0.93        1.74      3.04 o
   2  -1   8      199.47      169.95     11.36 o
   3  -1   8       23.25       18.88      5.87 o
   4  -1   8        0.56        1.42      3.59 o
   5  -1   8       11.16       16.73      3.87 o
  -6   0   8       62.53       61.39      2.68 o
  -5   0   8       34.50       33.81      2.44 o
  -4   0   8       33.53       34.92      2.19 o
  -3   0   8      382.75      357.38     13.63 o
  -2   0   8      547.35      534.24     39.62 o
  -1   0   8       51.03       54.18      3.95 o
   0   0   8        3.78        2.73      2.61 o
   1   0   8       42.50       41.56      3.03 o
   2   0   8       52.82       49.44      4.71 o
   3   0   8       22.22       20.42      4.29 o
   4   0   8       18.55       21.07      3.90 o
   5   0   8        3.02        3.35      3.81 o
  -6   1   8        1.17       -1.03      2.21 o
  -5   1   8        0.35        0.85      1.94 o
  -4   1   8        5.73        6.42      2.41 o
  -3   1   8      221.61      208.57      8.62 o
  -2   1   8       94.54       85.87      4.49 o
  -1   1   8        5.56        5.98      2.63 o
   0   1   8       32.89       30.03      2.78 o
   1   1   8      102.45      102.39      3.39 o
   2   1   8      161.23      141.85      9.87 o
   3   1   8        0.44        0.43      3.71 o
   4   1   8        4.46        6.58      4.34 o
   5   1   8        3.13        2.40      7.20 o
  -6   2   8       25.28       27.85      3.17 o
  -5   2   8       44.86       46.06      3.05 o
  -4   2   8        9.10       10.16      2.10 o
  -3   2   8        1.12        3.21      2.14 o
  -2   2   8       50.96       48.91      3.90 o
  -1   2   8       87.34       78.39      3.59 o
   0   2   8       26.52       29.94      3.33 o
   1   2   8       34.17       33.64      4.17 o
   2   2   8        1.38        1.53      3.41 o
   3   2   8       13.13       11.62      3.52 o
   4   2   8        6.94        9.91      4.96 o
  -6   3   8       12.57       21.05      2.68 o
  -5   3   8        0.88        2.71      2.00 o
  -4   3   8       79.77       75.48      3.81 o
  -3   3   8      175.51      169.42      3.69 o
  -2   3   8        1.42        1.16      2.68 o
  -1   3   8        0.89        2.62      3.09 o
   0   3   8        2.30        7.51      3.26 o
   1   3   8       59.93       58.61      3.61 o
   2   3   8        1.05        2.55      4.29 o
   3   3   8        9.20        5.60      5.97 o
   4   3   8        3.40        4.72      3.96 o
  -5   4   8       12.12       15.52      2.30 o
  -4   4   8       20.14       20.75      2.10 o
  -3   4   8        9.30        7.41      2.34 o
  -2   4   8        5.92        4.88      2.38 o
  -1   4   8        7.79       10.79      3.23 o
   0   4   8       37.71       41.73      3.26 o
   1   4   8        7.61        8.96      3.44 o
   2   4   8        2.21        4.78      3.90 o
   3   4   8       10.95        7.73      6.53 o
  -5   5   8        9.38       16.40      2.41 o
  -4   5   8        0.18        2.19      2.81 o
  -3   5   8        1.50        1.87      2.81 o
  -2   5   8       91.77       87.12      6.94 o
  -1   5   8        9.33       16.84      9.74 o
   0   5   8       56.54       56.66      3.61 o
   1   5   8        6.48        7.83      3.44 o
   2   5   8        5.67        5.43      4.12 o
   3   5   8       15.84       17.79      5.44 o
  -4   6   8       28.88       31.11      3.25 o
  -3   6   8        7.09        3.34      2.99 o
  -2   6   8        1.23        4.29      3.40 o
  -1   6   8        2.26        4.73      3.58 o
   0   6   8       49.07       55.07      3.30 o
   1   6   8        2.10        8.15      3.70 o
   2   6   8        3.41        5.54      4.72 o
  -3   7   8       12.80       13.40      2.77 o
  -2   7   8       19.71       25.27      3.63 o
  -1   7   8       37.43       39.97      3.43 o
   0   7   8       38.00       43.80      3.89 o
  -1 -13   9        0.00        1.68      2.37 o
   0 -13   9        2.67        7.34      2.80 o
   1 -13   9        1.45        2.23      3.02 o
   2 -13   9        0.08        2.47      2.57 o
  -3 -12   9        5.98        8.49      2.86 o
  -2 -12   9        9.04       10.47      2.36 o
  -1 -12   9        2.39        7.47      2.69 o
   0 -12   9        0.16        1.69      2.49 o
   1 -12   9        1.84        6.61      2.75 o
   2 -12   9        0.67        2.63      5.46 o
   3 -12   9        0.02        4.86      3.39 o
  -3 -11   9       11.50       12.02      2.88 o
  -2 -11   9        0.95        4.49      2.95 o
  -1 -11   9        4.90        6.37      2.24 o
   0 -11   9       10.48       14.11      2.57 o
   1 -11   9        7.31       10.28      3.48 o
   2 -11   9        4.69        7.09      2.51 o
   3 -11   9        0.27        2.70      2.92 o
   4 -11   9        6.37        6.29      3.04 o
  -4 -10   9        1.07        0.80      3.39 o
  -3 -10   9       19.94       26.38      3.44 o
  -2 -10   9       20.42       23.58      3.21 o
  -1 -10   9       59.00       50.93      3.61 o
   0 -10   9        7.71       10.92      2.07 o
   1 -10   9        9.49       12.50      2.40 o
   2 -10   9        0.09        3.43      2.65 o
   3 -10   9        0.79        5.40      3.37 o
   4 -10   9        5.48        5.94      2.54 o
  -5  -9   9       41.34       39.43      3.99 o
  -4  -9   9        2.09        6.05      2.59 o
  -3  -9   9       15.01       15.10      2.25 o
  -2  -9   9        0.01        3.43      2.72 o
  -1  -9   9        0.32        1.14      2.06 o
   0  -9   9        1.49        5.77      2.63 o
   1  -9   9       30.41       27.99      2.67 o
   2  -9   9       16.24       13.44      2.90 o
   3  -9   9        5.07        3.60      3.01 o
   4  -9   9        0.23        0.01      3.06 o
   5  -9   9        0.76        2.69      3.42 o
  -5  -8   9        0.71        4.45      2.47 o
  -4  -8   9        6.80        6.36      2.23 o
  -3  -8   9       29.81       25.91      2.65 o
  -2  -8   9      107.53       96.54      5.05 o
  -1  -8   9      104.81       96.65      7.87 o
   0  -8   9       30.78       28.51      2.37 o
   1  -8   9        2.87        6.25      2.84 o
   2  -8   9        2.12       -0.98      2.31 o
   3  -8   9        0.34       -2.35      2.71 o
   4  -8   9       11.74       14.20      3.18 o
   5  -8   9        2.04        4.40      4.56 o
  -5  -7   9       11.35       13.36      2.29 o
  -4  -7   9        3.90        1.47      2.55 o
  -3  -7   9       18.76       19.40      2.21 o
  -2  -7   9       13.36       17.52      2.77 o
  -1  -7   9        2.54        5.64      2.19 o
   0  -7   9        2.64        3.91      2.32 o
   1  -7   9        0.27        0.20      2.65 o
   2  -7   9        8.00        9.32      2.55 o
   3  -7   9      100.98       90.61      4.87 o
   4  -7   9        0.57        5.50      3.37 o
   5  -7   9        7.72        7.73      4.64 o
  -6  -6   9        1.86        7.21      2.37 o
  -5  -6   9        5.30        4.73      2.47 o
  -4  -6   9       44.08       43.57      2.30 o
  -3  -6   9       18.63       19.66      2.22 o
  -2  -6   9        3.78        4.07      2.26 o
  -1  -6   9        1.78        4.93      2.44 o
   0  -6   9       68.24       66.43      5.66 o
   1  -6   9        9.08        7.52      2.91 o
   2  -6   9       12.66        9.94      2.65 o
   3  -6   9       61.66       55.95      3.73 o
   4  -6   9        0.77       -3.63      3.87 o
   5  -6   9        7.15       10.66      3.24 o
  -6  -5   9       22.00       24.76      3.91 o
  -5  -5   9       32.82       29.69      6.30 o
  -4  -5   9        9.50       10.73      1.89 o
  -3  -5   9        8.65        8.90      3.16 o
  -2  -5   9      142.80      127.61     11.09 o
  -1  -5   9       34.77       37.78      2.66 o
   0  -5   9       25.40       26.68      3.69 o
   1  -5   9        2.69        3.30      2.80 o
   2  -5   9       28.13       33.78      3.39 o
   3  -5   9        4.58        2.27      2.85 o
   4  -5   9        3.28       -1.51      3.91 o
   5  -5   9        3.41        4.99      3.16 o
  -6  -4   9        0.01        1.11      2.24 o
  -5  -4   9       33.95       36.31      3.21 o
  -4  -4   9      100.95      103.89      5.28 o
  -3  -4   9        1.26        1.48      2.23 o
  -2  -4   9      110.14      102.61      6.50 o
  -1  -4   9       11.20       11.47      2.61 o
   0  -4   9       36.47       35.59      2.73 o
   1  -4   9        5.05        7.37      2.86 o
   2  -4   9        0.01        1.50      3.36 o
   3  -4   9        3.46        5.82      4.17 o
   4  -4   9       16.42       16.90      4.10 o
   5  -4   9        0.00        7.36      5.35 o
  -6  -3   9       32.16       32.66      2.38 o
  -5  -3   9       11.17       11.09      2.17 o
  -4  -3   9       16.48       16.19      2.60 o
  -3  -3   9       27.93       26.75      2.59 o
  -2  -3   9       44.07       45.68      5.04 o
  -1  -3   9      323.41      289.71     24.48 o
   0  -3   9       51.43       54.03      2.84 o
   1  -3   9        2.55        7.43      3.02 o
   2  -3   9       16.16       14.41      3.79 o
   3  -3   9        0.53        3.94      3.40 o
   4  -3   9       37.96       44.07      3.40 o
   5  -3   9        0.05       -3.10      3.83 o
  -6  -2   9       23.63       23.50      2.18 o
  -5  -2   9        5.58        7.48      2.48 o
  -4  -2   9        0.13       -1.65      2.12 o
  -3  -2   9      539.26      508.08     24.71 o
  -2  -2   9        4.81        5.22      2.49 o
  -1  -2   9      127.07      122.36      7.44 o
   0  -2   9        3.10        3.83      2.81 o
   1  -2   9        9.07       11.85      2.87 o
   2  -2   9       10.42       15.19      3.90 o
   3  -2   9        4.09        3.32      4.01 o
   4  -2   9       18.21       11.11      5.71 o
   5  -2   9        0.01        1.97      3.91 o
  -6  -1   9       52.47       58.91      5.55 o
  -5  -1   9       20.58       22.13      2.15 o
  -4  -1   9        0.33        5.30      2.41 o
  -3  -1   9        7.00        9.30      2.44 o
  -2  -1   9       52.12       49.87      3.67 o
  -1  -1   9        0.05        0.21      2.55 o
   0  -1   9      108.54      110.21      3.17 o
   1  -1   9       10.75       14.34      2.92 o
   2  -1   9        0.05       -0.40      3.43 o
   3  -1   9      106.82       98.43     16.79 o
   4  -1   9        1.85        1.53      3.93 o
   5  -1   9        3.82        5.17      4.12 o
  -6   0   9       10.72       14.46      2.59 o
  -5   0   9       25.50       24.94      2.34 o
  -4   0   9        4.96        5.67      2.41 o
  -3   0   9        9.71       10.83      2.16 o
  -2   0   9       50.71       54.04      4.09 o
  -1   0   9      108.67      105.81      5.39 o
   0   0   9       53.35       43.77      2.69 o
   1   0   9       34.18       28.71      2.81 o
   2   0   9        7.56        6.67      3.34 o
   3   0   9       38.15       36.69      8.53 o
   4   0   9       10.19       15.73      4.51 o
   5   0   9        5.87        7.05      4.14 o
  -6   1   9        6.26        4.50      2.43 o
  -5   1   9       43.23       50.06      2.49 o
  -4   1   9       53.95       49.49      2.32 o
  -3   1   9       10.96       12.29      2.37 o
  -2   1   9        8.45        8.99      2.47 o
  -1   1   9        1.92        3.70      2.67 o
   0   1   9       13.22       18.05      2.83 o
   1   1   9        0.07        0.52      3.02 o
   2   1   9        0.20        0.40      3.18 o
   3   1   9        0.15        1.98      5.21 o
   4   1   9        2.27        4.45      8.04 o
  -5   2   9       22.34       22.76      2.57 o
  -4   2   9        2.61        1.64      2.47 o
  -3   2   9       17.64       18.41      2.28 o
  -2   2   9      104.56       95.34      5.97 o
  -1   2   9       26.81       31.08      2.32 o
   0   2   9       20.72       20.74      3.33 o
   1   2   9        0.00        0.38      4.37 o
   2   2   9       34.52       33.67      4.45 o
   3   2   9        5.28        5.19      4.02 o
   4   2   9        0.01        0.56      5.53 o
  -5   3   9        3.63        5.10      2.63 o
  -4   3   9        8.45       10.53      2.68 o
  -3   3   9       47.80       44.42      2.50 o
  -2   3   9      146.44      143.63     11.54 o
  -1   3   9        1.77        3.24      5.26 o
   0   3   9        0.06        0.61      3.35 o
   1   3   9        7.77       12.99      3.92 o
   2   3   9        8.79        7.61      3.58 o
   3   3   9        3.28        3.61      7.13 o
  -5   4   9        0.67        1.15      2.78 o
  -4   4   9        0.01        2.55      2.60 o
  -3   4   9       31.83       27.86      2.93 o
  -2   4   9       21.16       24.44      3.28 o
  -1   4   9       22.99       19.72      3.54 o
   0   4   9       16.84       19.88      3.48 o
   1   4   9       26.88       34.46      3.71 o
   2   4   9        4.99        4.19      4.65 o
   3   4   9        0.29        2.73      6.57 o
  -4   5   9        0.10        0.99      2.90 o
  -3   5   9       24.74       21.60      2.70 o
  -2   5   9        0.26        2.47      2.45 o
  -1   5   9       47.13       50.85      9.16 o
   0   5   9       17.82       19.98      3.01 o
   1   5   9       34.56       36.63      4.16 o
   2   5   9       14.76       16.09      4.85 o
  -3   6   9        7.20        9.00      3.31 o
  -2   6   9       21.63       19.51      2.67 o
  -1   6   9       34.39       43.80      5.65 o
   0   6   9       14.31       17.78      3.84 o
   0 -13  10        4.86        7.01      3.90 o
   1 -13  10        2.46        4.49      2.85 o
  -2 -12  10       13.52       16.38      2.27 o
  -1 -12  10        2.01        0.55      2.22 o
   0 -12  10        0.22        5.98      2.49 o
   1 -12  10       16.60       16.04      2.53 o
   2 -12  10        2.69        1.46      2.78 o
  -3 -11  10        0.21        0.69      2.59 o
  -2 -11  10        1.08        0.82      2.02 o
  -1 -11  10        5.60       -1.09      2.28 o
   0 -11  10        5.86        7.76      3.62 o
   1 -11  10       10.82        8.83      2.18 o
   2 -11  10        3.95        5.91      2.54 o
   3 -11  10        3.48        3.95      3.12 o
  -4 -10  10       26.98       26.26      2.53 o
  -3 -10  10       15.15       13.57      2.80 o
  -2 -10  10        0.61        2.91      2.36 o
  -1 -10  10        2.22        5.72      3.02 o
   0 -10  10        3.41        6.25      2.33 o
   1 -10  10        0.07       -0.89      2.59 o
   2 -10  10       26.96       32.04      2.80 o
   3 -10  10        0.12       -3.42      2.58 o
   4 -10  10        0.00        2.93      2.54 o
  -4  -9  10      116.73      122.65      6.17 o
  -3  -9  10       45.79       50.12      2.51 o
  -2  -9  10        0.55        0.10      2.18 o
  -1  -9  10       24.71       31.42      2.38 o
   0  -9  10        3.82        8.43      3.72 o
   1  -9  10        0.06        1.12      2.63 o
   2  -9  10        0.70        0.20      2.57 o
   3  -9  10       17.61       14.20      2.82 o
   4  -9  10        4.66        3.60      3.39 o
  -5  -8  10        1.94        6.01      2.19 o
  -4  -8  10       19.68       20.05      2.35 o
  -3  -8  10       12.79       13.59      2.81 o
  -2  -8  10        1.29        8.38      6.15 o
  -1  -8  10      369.59      355.17     15.51 o
   0  -8  10       43.32       38.38      2.50 o
   1  -8  10        2.01        5.06      2.52 o
   2  -8  10        0.00       -1.97      2.66 o
   3  -8  10        3.33        4.25      3.03 o
   4  -8  10        1.80        3.87      2.91 o
  -5  -7  10        0.26        0.58      2.74 o
  -4  -7  10        7.21        7.55      3.22 o
  -3  -7  10       17.24       15.94      2.64 o
  -2  -7  10       25.36       21.11      2.99 o
  -1  -7  10        7.80        0.87      3.30 o
   0  -7  10       25.87       30.99      3.17 o
   1  -7  10        7.92        5.07      2.77 o
   2  -7  10        2.90        2.37      2.76 o
   3  -7  10        3.57        0.57      2.83 o
   4  -7  10       16.10       12.86      3.40 o
   5  -7  10        6.37        9.78      4.44 o
  -5  -6  10       21.13       24.78      3.00 o
  -4  -6  10        5.49        3.55      2.55 o
  -3  -6  10        4.63        3.20      2.34 o
  -2  -6  10      210.43      206.53     14.56 o
  -1  -6  10       22.77       25.33      4.22 o
   0  -6  10       13.56       15.07      3.65 o
   1  -6  10        2.14        3.47      2.56 o
   2  -6  10        5.36        6.44      3.10 o
   3  -6  10       25.27       24.74      2.89 o
   4  -6  10        0.54        1.28      7.64 o
   5  -6  10        4.71        0.16      3.43 o
  -5  -5  10        1.74        6.63      2.60 o
  -4  -5  10        0.00        1.78      2.11 o
  -3  -5  10        2.39        4.47      2.06 o
  -2  -5  10      183.92      182.35      9.90 o
  -1  -5  10        7.44       12.75      2.54 o
   0  -5  10        3.89        5.74      2.82 o
   1  -5  10        2.81        8.78      2.99 o
   2  -5  10        1.19        1.83      2.90 o
   3  -5  10       11.13       13.88      5.35 o
   4  -5  10       25.47       29.31      4.06 o
   5  -5  10        0.73        2.43      4.12 o
  -6  -4  10        1.16        3.75      2.12 o
  -5  -4  10        1.31        2.86      1.86 o
  -4  -4  10       12.79       14.98      2.40 o
  -3  -4  10        6.33        6.09      2.45 o
  -2  -4  10       38.60       35.99      2.65 o
  -1  -4  10       20.60       21.04      2.24 o
   0  -4  10       63.07       67.53      3.05 o
   1  -4  10       48.10       53.82      4.18 o
   2  -4  10        0.07        1.17      3.44 o
   3  -4  10        2.96        7.78      4.01 o
   4  -4  10        7.51        7.54      5.25 o
   5  -4  10        0.15       -0.92      5.03 o
  -6  -3  10       24.25       22.50      2.25 o
  -5  -3  10       30.06       29.22      2.32 o
  -4  -3  10        0.25       -3.51      2.58 o
  -3  -3  10       56.59       55.41      4.22 o
  -2  -3  10      106.13      100.15      5.89 o
  -1  -3  10       15.51       16.90      2.53 o
   0  -3  10       21.35       25.23      2.81 o
   1  -3  10        1.82        5.15      2.93 o
   2  -3  10        7.04        7.39      3.62 o
   3  -3  10        0.23        2.70      3.87 o
   4  -3  10       61.62       64.82      7.71 o
   5  -3  10        5.22       13.21      4.10 o
  -6  -2  10       19.64       23.46      2.51 o
  -5  -2  10       17.06       16.80      2.41 o
  -4  -2  10       20.20       22.36      3.14 o
  -3  -2  10      114.39      112.18      5.11 o
  -2  -2  10       71.85       64.80      4.79 o
  -1  -2  10       22.10       19.73      2.58 o
   0  -2  10        7.74        8.52      2.77 o
   1  -2  10        2.65        7.12      3.16 o
   2  -2  10        2.54        3.49      4.03 o
   3  -2  10       33.37       28.88      9.97 o
   4  -2  10       10.00        8.88      4.00 o
  -5  -1  10       45.63       45.93      4.93 o
  -4  -1  10        0.25        1.05      2.52 o
  -3  -1  10        6.28       10.09      2.91 o
  -2  -1  10      288.33      266.68     18.22 o
  -1  -1  10      102.33      102.20      3.77 o
   0  -1  10       14.44       14.93      2.70 o
   1  -1  10       53.02       46.52      2.98 o
   2  -1  10        2.63        0.87      3.33 o
   3  -1  10       28.28       25.22      4.09 o
   4  -1  10        1.44        0.30      4.52 o
  -5   0  10        4.16        4.26      2.58 o
  -4   0  10        3.99        6.43      2.85 o
  -3   0  10        0.42        2.16      2.26 o
  -2   0  10        0.14        3.49      3.04 o
  -1   0  10       65.88       64.60      2.89 o
   0   0  10        1.64        6.63      2.66 o
   1   0  10      112.54      109.33      3.47 o
   2   0  10        9.59       11.99      3.36 o
   3   0  10        1.99       -0.16      4.49 o
   4   0  10        0.31        5.53      5.06 o
  -5   1  10       25.94       29.61      2.70 o
  -4   1  10       26.11       25.56      3.99 o
  -3   1  10        0.94        2.69      2.55 o
  -2   1  10       63.26       62.46      5.23 o
  -1   1  10       27.21       36.00      2.94 o
   0   1  10       19.53       19.01      3.27 o
   1   1  10       14.25       12.68      3.28 o
   2   1  10        8.63        6.81      3.53 o
   3   1  10        4.09        5.17      8.53 o
  -5   2  10        7.36        8.54      2.70 o
  -4   2  10        6.32        6.89      2.76 o
  -3   2  10       28.46       34.98      4.89 o
  -2   2  10       46.69       47.32      2.96 o
  -1   2  10        2.59        4.06      3.07 o
   0   2  10        0.31        2.40      3.56 o
   1   2  10        3.22        5.28      3.49 o
   2   2  10        5.73        6.30      4.54 o
   3   2  10        1.55        1.76      6.00 o
  -4   3  10       14.75       16.96      2.83 o
  -3   3  10        0.00        2.73      2.44 o
  -2   3  10        0.29        2.34      2.95 o
  -1   3  10       18.02       19.71      3.60 o
   0   3  10       12.29       15.36      3.59 o
   1   3  10        2.30        5.15      3.66 o
   2   3  10        0.62        1.83      4.65 o
  -3   4  10        5.71        8.69      3.03 o
  -2   4  10       11.16       10.92      2.84 o
  -1   4  10       10.47       11.75      3.69 o
   0   4  10        8.70       11.47      3.67 o
   1   4  10        0.20        1.92      4.22 o
  -2   5  10        1.05        8.21      3.75 o
  -1   5  10        1.71        2.91      3.14 o
   0   5  10        8.40        9.19      3.11 o
  -1 -12  11        0.98        4.33      2.26 o
   0 -12  11        2.76        3.17      2.49 o
   1 -12  11       26.06       24.47      2.69 o
   2 -12  11        2.39        4.07      2.91 o
  -2 -11  11        1.01        1.80      3.09 o
  -1 -11  11        4.83        6.22      2.72 o
   0 -11  11        1.21        8.29      2.82 o
   1 -11  11        4.54        3.32      3.83 o
   2 -11  11        1.36        2.29      3.88 o
  -3 -10  11        0.07        3.14      2.10 o
  -2 -10  11        1.56        3.26      2.62 o
  -1 -10  11        1.15        1.26      2.70 o
   0 -10  11        8.75       12.83      3.28 o
   1 -10  11       14.02       16.44      2.78 o
   2 -10  11        0.56        0.68      2.65 o
   3 -10  11        3.94        7.99      3.03 o
  -4  -9  11        9.81        8.75      5.88 o
  -3  -9  11       16.39       18.03      2.47 o
  -2  -9  11       12.82       12.81      2.18 o
  -1  -9  11        6.43        1.36      6.14 o
   0  -9  11       29.62       34.08      4.10 o
   1  -9  11       20.30       21.52      2.83 o
   2  -9  11        1.74        2.47      2.38 o
   3  -9  11        1.38        3.45      3.12 o
   4  -9  11        1.02        6.30      3.43 o
  -4  -8  11        0.12        4.68      2.25 o
  -3  -8  11       11.20       18.70      2.31 o
  -2  -8  11        6.00        6.80      2.72 o
  -1  -8  11       12.33       14.50      3.87 o
   0  -8  11       27.72       33.70      4.96 o
   1  -8  11        1.36        3.13      2.50 o
   2  -8  11        6.17        6.04      2.73 o
   3  -8  11        1.18        0.56      2.81 o
   4  -8  11        3.00        8.07      4.23 o
  -5  -7  11        5.50        9.73      2.40 o
  -4  -7  11       10.47       16.76      2.42 o
  -3  -7  11        9.02       10.19      2.21 o
  -2  -7  11       76.40       72.04      4.19 o
  -1  -7  11       22.82       22.86      2.36 o
   0  -7  11       19.01       17.14      2.98 o
   1  -7  11        2.96        4.23      2.39 o
   2  -7  11        0.06        2.86      2.91 o
   3  -7  11        2.62       -5.34      4.08 o
   4  -7  11       12.34       11.44      3.51 o
  -5  -6  11       14.69       18.11      3.17 o
  -4  -6  11        0.09        1.60      2.31 o
  -3  -6  11       10.07        9.62      2.67 o
  -2  -6  11       10.21        8.90      2.28 o
  -1  -6  11       86.56       85.26      3.57 o
   0  -6  11        5.03        7.67      3.10 o
   1  -6  11        3.45        4.25      2.55 o
   2  -6  11        0.02        1.42      3.07 o
   3  -6  11        0.00        4.02      3.17 o
   4  -6  11        7.64        4.92      3.28 o
  -5  -5  11        1.12       -1.05      3.60 o
  -4  -5  11        7.28       11.47      2.32 o
  -3  -5  11       21.86       27.53      2.75 o
  -2  -5  11        8.00        8.56      2.23 o
  -1  -5  11        1.04        2.35      2.57 o
   0  -5  11       18.43       21.14      2.88 o
   1  -5  11       27.22       29.48      2.91 o
   2  -5  11        1.90        2.58      3.35 o
   3  -5  11        0.21        4.58      4.05 o
   4  -5  11        0.80       -1.48      4.95 o
  -5  -4  11       19.16       18.97      2.39 o
  -4  -4  11        4.54        8.79      2.22 o
  -3  -4  11        2.17        1.71      2.03 o
  -2  -4  11       63.26       61.49      4.46 o
  -1  -4  11       14.60       16.56      2.56 o
   0  -4  11        1.95        4.17      2.63 o
   1  -4  11        8.70       12.32      2.96 o
   2  -4  11        0.07        3.26      3.08 o
   3  -4  11       46.49       47.44      8.46 o
   4  -4  11        0.94        5.61      4.14 o
  -5  -3  11        0.96        1.66      2.13 o
  -4  -3  11        0.05       -0.56      2.61 o
  -3  -3  11       16.08       13.96      2.07 o
  -2  -3  11       49.79       50.83      4.67 o
  -1  -3  11        0.11       -0.28      2.45 o
   0  -3  11        8.51        8.87      2.61 o
   1  -3  11        2.63        2.60      2.84 o
   2  -3  11        0.08        3.57      3.92 o
   3  -3  11       11.71       10.03      4.17 o
   4  -3  11        6.84        5.31      5.01 o
  -5  -2  11       17.41       20.55      2.62 o
  -4  -2  11        3.91        7.26      2.24 o
  -3  -2  11        5.34        5.18      2.93 o
  -2  -2  11        2.89        0.83      2.49 o
  -1  -2  11        0.04       -1.97      2.54 o
   0  -2  11       94.74       88.83      3.00 o
   1  -2  11        4.45        7.14      3.19 o
   2  -2  11        0.10        1.67      3.71 o
   3  -2  11        5.12        8.07      4.12 o
   4  -2  11        0.43        1.79      4.32 o
  -5  -1  11       36.49       37.64      2.75 o
  -4  -1  11        8.16        8.80      3.54 o
  -3  -1  11        2.69        6.01      2.52 o
  -2  -1  11       19.86       23.81      2.56 o
  -1  -1  11        1.42        3.47      2.67 o
   0  -1  11        0.54        3.43      2.65 o
   1  -1  11        6.94        6.68      2.66 o
   2  -1  11        0.24        0.92      3.23 o
   3  -1  11        9.74       12.72      4.34 o
  -5   0  11       45.17       47.47      2.85 o
  -4   0  11       82.98       81.35      4.38 o
  -3   0  11        0.12        0.10      2.16 o
  -2   0  11        0.08        2.64      2.24 o
  -1   0  11       29.54       26.61      2.58 o
   0   0  11       23.74       18.34      2.85 o
   1   0  11        0.02        1.69      3.22 o
   2   0  11        0.00       -0.23      3.51 o
   3   0  11        1.19        2.16      4.90 o
  -4   1  11        6.81        9.53      2.44 o
  -3   1  11        2.48        0.36      2.60 o
  -2   1  11       11.96       12.37      2.83 o
  -1   1  11       84.54       85.62      3.55 o
   0   1  11       19.46       22.24      3.16 o
   1   1  11        8.39        9.46      3.66 o
   2   1  11       10.28       11.96      4.95 o
  -4   2  11        0.07        3.81      2.91 o
  -3   2  11        8.00        7.22      2.27 o
  -2   2  11        0.04       -0.62      2.90 o
  -1   2  11        7.29        6.28      3.27 o
   0   2  11        2.69        6.85      3.93 o
   1   2  11        0.09        2.17      4.09 o
   2   2  11       11.81       16.29      4.85 o
  -3   3  11        0.07        1.73      3.01 o
  -2   3  11       12.86       13.17      3.31 o
  -1   3  11        4.12        5.72      3.82 o
   0   3  11       11.28       11.55      3.76 o
   1   3  11        0.54        1.38      3.82 o
  -2 -11  12        0.85        4.34      2.93 o
  -1 -11  12       11.95       10.83      2.30 o
   0 -11  12        2.09        1.12      2.57 o
   1 -11  12        0.70       -2.47      2.84 o
  -2 -10  12        1.08       -1.73      2.47 o
  -1 -10  12        5.86        6.14      2.47 o
   0 -10  12       72.87       71.18      3.95 o
   1 -10  12        3.50        3.79      2.96 o
   2 -10  12        8.69       13.98      3.07 o
  -3  -9  12        0.02        2.94      2.42 o
  -2  -9  12        1.08        1.89      2.94 o
  -1  -9  12        4.91        3.31      2.52 o
   0  -9  12       25.54       30.44      3.03 o
   1  -9  12        1.62        2.93      2.53 o
   2  -9  12        2.54        2.15      2.51 o
   3  -9  12        5.76        3.80      2.67 o
  -4  -8  12        0.89        1.10      3.62 o
  -3  -8  12       12.44       10.30      2.41 o
  -2  -8  12       15.41       14.23      6.30 o
  -1  -8  12       80.77       65.58      2.68 o
   0  -8  12        0.00        3.58      2.50 o
   1  -8  12        0.10       -0.32      2.88 o
   2  -8  12        3.17        5.60      3.13 o
   3  -8  12        2.91        5.12      4.14 o
  -4  -7  12        7.25       13.54      2.43 o
  -3  -7  12        0.03        3.01      2.42 o
  -2  -7  12        1.14        4.65      2.34 o
  -1  -7  12       24.01       32.41      2.81 o
   0  -7  12        7.07        8.78      2.64 o
   1  -7  12        1.69        2.57      3.03 o
   2  -7  12        0.01        0.74      2.51 o
   3  -7  12        0.22        6.67      6.75 o
  -4  -6  12        0.09        2.65      2.44 o
  -3  -6  12        4.29        3.43      2.53 o
  -2  -6  12        0.00       -0.83      2.66 o
  -1  -6  12       42.55       48.05      2.63 o
   0  -6  12        0.10        2.01      3.19 o
   1  -6  12        3.33        6.30      2.99 o
   2  -6  12        0.00        3.34      3.23 o
   3  -6  12        0.78        1.37      3.51 o
  -4  -5  12        5.48        5.45      2.04 o
  -3  -5  12        0.67        1.87      2.02 o
  -2  -5  12        3.15        1.00      2.68 o
  -1  -5  12        3.42        5.22      2.11 o
   0  -5  12        2.61        3.22      2.76 o
   1  -5  12       21.49       28.64      3.08 o
   2  -5  12        1.05        4.80      3.52 o
   3  -5  12        0.29        2.08      5.76 o
  -4  -4  12        6.26        8.54      2.59 o
  -3  -4  12        7.52        4.63      2.22 o
  -2  -4  12       17.92       16.98      2.37 o
  -1  -4  12        0.01        0.92      2.53 o
   0  -4  12        6.18        6.88      2.61 o
   1  -4  12        1.29        2.85      2.94 o
   2  -4  12        1.70       -3.53      4.22 o
   3  -4  12        2.79        2.85      5.31 o
  -4  -3  12       15.20       22.16      3.44 o
  -3  -3  12       10.97       15.29      2.61 o
  -2  -3  12        4.23        5.69      2.27 o
  -1  -3  12        6.00       12.49      2.56 o
   0  -3  12       12.63       12.65      2.84 o
   1  -3  12        3.02        6.48      2.93 o
   2  -3  12        6.51        7.64      4.47 o
   3  -3  12        0.61        1.00      4.49 o
  -4  -2  12        0.29       -1.96      2.39 o
  -3  -2  12        0.64        2.41      2.67 o
  -2  -2  12       12.37       13.87      2.58 o
  -1  -2  12       12.33       16.10      2.65 o
   0  -2  12       29.61       28.54      2.72 o
   1  -2  12        3.52        4.99      2.86 o
   2  -2  12        0.02       -3.15      4.02 o
   3  -2  12        0.42        4.21      4.40 o
  -4  -1  12        0.63        0.42      2.71 o
  -3  -1  12        3.74        4.71      2.67 o
  -2  -1  12        1.46        5.58      3.19 o
  -1  -1  12        0.00        1.14      2.69 o
   0  -1  12        2.84        4.34      3.02 o
   1  -1  12        7.15        6.93      2.86 o
   2  -1  12        0.25        0.59      3.87 o
  -4   0  12       61.30       58.52      4.07 o
  -3   0  12        4.48        4.78      2.37 o
  -2   0  12        5.96        7.38      2.71 o
  -1   0  12       28.91       28.59      2.88 o
   0   0  12        9.16       11.04      3.01 o
   1   0  12        0.83        2.36      3.22 o
   2   0  12        1.27        1.99      4.06 o
  -3   1  12        2.72        3.79      2.81 o
  -2   1  12        8.26       10.86      3.01 o
  -1   1  12       13.15       14.73      3.12 o
   0   1  12        1.01        5.55      3.76 o
   1   1  12        1.37        1.95      3.85 o
  -2   2  12        0.43       -0.86      2.75 o
  -1   2  12        5.19       13.67      3.83 o
   0   2  12        7.34       10.29      3.93 o
  -1 -10  13        7.94        9.54      2.52 o
   0 -10  13        4.67        6.38      2.95 o
   1 -10  13       31.28       37.13      4.27 o
  -2  -9  13        0.25        2.87      3.87 o
  -1  -9  13        0.02        6.69      2.58 o
   0  -9  13       13.30       21.12      2.59 o
   1  -9  13        2.18        8.77      2.94 o
  -3  -8  13        4.32        4.97      2.54 o
  -2  -8  13        1.24        2.44      2.74 o
  -1  -8  13        3.80        5.93      2.74 o
   0  -8  13        7.11        5.36      3.23 o
   1  -8  13        4.05        5.22      2.77 o
   2  -8  13        0.25        0.84      3.19 o
  -3  -7  13        0.87        0.60      2.72 o
  -2  -7  13        8.11        7.54      2.01 o
  -1  -7  13        0.76        1.22      2.39 o
   0  -7  13        2.37        3.19      2.34 o
   1  -7  13        6.52        3.88      3.10 o
   2  -7  13        0.21        2.92      2.94 o
  -3  -6  13        1.67        4.92      2.45 o
  -2  -6  13        0.00        0.59      2.84 o
  -1  -6  13        0.89        3.67      2.72 o
   0  -6  13        3.57        6.45      3.54 o
   1  -6  13        0.69        3.07      2.94 o
   2  -6  13        5.86        6.56      3.55 o
  -3  -5  13        3.23        2.50      2.39 o
  -2  -5  13        0.37        2.30      2.73 o
  -1  -5  13        0.05        2.49      2.37 o
   0  -5  13       18.57       19.78      3.14 o
   1  -5  13        0.41        1.81      2.88 o
   2  -5  13        0.14        6.62      4.06 o
  -3  -4  13        0.13        4.71      3.59 o
  -2  -4  13       45.04       47.92      3.88 o
  -1  -4  13        7.87       12.58      2.67 o
   0  -4  13        0.43        1.99      2.70 o
   1  -4  13        5.54        7.00      2.98 o
   2  -4  13        2.26        2.89      4.14 o
  -3  -3  13        0.10        3.20      2.45 o
  -2  -3  13        5.27        9.73      2.67 o
  -1  -3  13       28.43       30.61      2.73 o
   0  -3  13        0.02        5.25      3.10 o
   1  -3  13       20.64       21.51      3.10 o
   2  -3  13        7.03        6.57      4.58 o
  -3  -2  13        9.73       10.52      2.83 o
  -2  -2  13        1.61        4.98      2.81 o
  -1  -2  13        3.10        3.07      2.71 o
   0  -2  13        0.02        0.53      2.69 o
   1  -2  13        1.48        5.03      3.20 o
  -3  -1  13       14.24       14.36      2.92 o
  -2  -1  13        0.00        2.36      3.00 o
  -1  -1  13        0.82       -0.30      2.92 o
   0  -1  13        5.77        6.20      2.99 o
   1  -1  13        1.34        1.40      3.41 o
  -1   0  13       13.18       15.52      3.08 o
   0   0  13        7.85        7.95      3.18 o
   0  -8  14        2.12        0.75      2.63 o
  -1  -7  14        0.42        5.12      2.82 o
   0  -7  14        0.16       -1.36      3.60 o
  -2  -6  14        1.20        3.53      2.80 o
  -1  -6  14        3.31        7.60      2.76 o
   0  -6  14        5.09        9.75      3.63 o
  -2  -5  14       10.29       10.54      2.60 o
  -1  -5  14        1.26        0.69      2.93 o
   0  -5  14        0.40        2.81      2.87 o
  -2  -4  14        0.14        3.00      2.58 o
  -1  -4  14        6.09        8.66      2.87 o
   0  -4  14        0.04        2.18      2.79 o
  -1  -3  14        9.33       14.09      2.87 o
 
